# Supplementary material for: A comprehensive meta-analysis of tissue resident memory T cells and their roles in shaping immune microenvironment and patient prognosis in non-small cell lung cancer
Source: Front Immunol. 2024 Jul 8;15:1416751. doi: 10.3389/fimmu.2024.1416751 (PMC11260734; doi:10.3389/fimmu.2024.1416751)
Supplement: Supplementary file 2 [file DataSheet_2.zip]

Archive with 28 entries (27 files):
- Supplementary_Tables/
- __MACOSX/._Supplementary_Tables
- Supplementary_Tables/~$TRM_signatures.xlsx
- __MACOSX/Supplementary_Tables/._~$TRM_signatures.xlsx
- Supplementary_Tables/~$Table. S3.xlsx
- __MACOSX/Supplementary_Tables/._~$Table. S3.xlsx
- Supplementary_Tables/.DS_Store
- __MACOSX/Supplementary_Tables/._.DS_Store
- Supplementary_Tables/Table.S1.xlsx
- __MACOSX/Supplementary_Tables/._Table.S1.xlsx
- Supplementary_Tables/Table. S3.xlsx
- __MACOSX/Supplementary_Tables/._Table. S3.xlsx
- Supplementary_Tables/~$Table.S5.xlsx
- __MACOSX/Supplementary_Tables/._~$Table.S5.xlsx
- Supplementary_Tables/Table. S4.xlsx
- __MACOSX/Supplementary_Tables/._Table. S4.xlsx
- Supplementary_Tables/Table. S5.xlsx
- __MACOSX/Supplementary_Tables/._Table. S5.xlsx
- Supplementary_Tables/~$Table. S5.xlsx
- __MACOSX/Supplementary_Tables/._~$Table. S5.xlsx
- Supplementary_Tables/~$Table. S2_3.11.xlsx
- __MACOSX/Supplementary_Tables/._~$Table. S2_3.11.xlsx
- Supplementary_Tables/~$Table. S4_Immune checkpoints genes.xlsx
- __MACOSX/Supplementary_Tables/._~$Table. S4_Immune checkpoints genes.xlsx
- Supplementary_Tables/Table.S2.xlsx
- __MACOSX/Supplementary_Tables/._Table.S2.xlsx
- Supplementary_Tables/~$Table. S1.xlsx
- __MACOSX/Supplementary_Tables/._~$Table. S1.xlsx
