# Supplementary material for: A comprehensive meta-analysis of tissue resident memory T cells and their roles in shaping immune microenvironment and patient prognosis in non-small cell lung cancer
Source: Front Immunol. 2024 Jul 8;15:1416751. doi: 10.3389/fimmu.2024.1416751 (PMC11260734; doi:10.3389/fimmu.2024.1416751)
Supplement: Supplementary file 2 [file DataSheet_2.zip › Supplementary_Tables/Table.S1.xlsx]

## Sheet: LUAD
TCGA-LUAD immune features scores.
TCGA Participant Barcode	TCGA Study	Immune Subtype	TCGA Subtype	Leukocyte Fraction	Stromal Fraction	Intratumor Heterogeneity	TIL Regional Fraction	Proliferation	Wound Healing	Macrophage Regulation	Lymphocyte Infiltration Signature Score	IFN-gamma Response	TGF-beta Response	SNV Neoantigens	Indel Neoantigens	Silent Mutation Rate	Nonsilent Mutation Rate	Number of Segments	Fraction Altered	Aneuploidy Score	Homologous Recombination Defects	BCR Evenness	BCR Shannon	BCR Richness	TCR Shannon	TCR Richness	TCR Evenness	CTA Score	Th1 Cells	Th2 Cells	Th17 Cells	OS	OS Time	PFI	PFI Time	B Cells Memory	B Cells Naive	Dendritic Cells Activated	Dendritic Cells Resting	Eosinophils	Macrophages M0	Macrophages M1	Macrophages M2	Mast Cells Activated	Mast Cells Resting	Monocytes	Neutrophils	NK Cells Activated	NK Cells Resting
TCGA-05-4410	LUAD	C3	LUAD.3	0.428618	0.76	0.39	0	-0.2923	-0.166	0.9173	1.8069	0.7625	0.0366	276	47	8.58249	28.0615	95	0.452831	17	32	0.706299	3.51017	144	3.33294	35	0.937443	NA	-49.7659	-133.258	2783.17	0	0	0	0	0	0.0913156	0	0	0	0.00442403	0.0878824	0.153652	0	0.0230746	0.00115276	0.00357424	0.0111225	0.017419
TCGA-05-4424	LUAD	C2	LUAD.5	0.3262	0.76	0.45	4.43867	0.3447	0.02	0.9873	0.9145	0.6653	0.3044	395	421	5.33619	18.3248	111	0.621673	15	29	0.88658	3.3944	46	3.09814	23	0.988086	6.21383	-503.666	203.277	1689.07	0	913	1	153	0	0.0785124	0.00321373	0	0	0.0667439	0.0484615	0.397625	0	0.033189	0.0152606	0.0123119	0.0122652	0
TCGA-05-4425	LUAD	C6	LUAD.4	0.228394	0.39	0.08	0	-0.0918	-0.017	1.1021	0.9734	0.6359	0.2405	NA	NA	0.382437	1.02964	83	0.235235	9	10	0.842613	2.3873	17	3.12739	27	0.94889	2.02214	-89.5966	-457.059	1403.12	0	669	0	669	0.0148886	0.0168083	0	0.0332405	0	0.135275	0.0464626	0.39919	0.0269966	0.00345697	0.0294144	0	0	0.0149035
TCGA-17-Z013	LUAD	NA	NA	0.108714	NA	NA	NA	NA	NA	NA	NA	NA	NA	NA	NA	0.421832	1.78467	NA	NA	NA	NA	NA	NA	NA	NA	NA	NA	NA	NA	NA	NA	NA	NA	NA	NA	NA	NA	NA	NA	NA	NA	NA	NA	NA	NA	NA	NA	NA	NA
TCGA-17-Z020	LUAD	NA	NA	0.702437	NA	NA	NA	NA	NA	NA	NA	NA	NA	NA	NA	1.03576	3.38977	NA	NA	NA	NA	NA	NA	NA	NA	NA	NA	NA	NA	NA	NA	NA	NA	NA	NA	NA	NA	NA	NA	NA	NA	NA	NA	NA	NA	NA	NA	NA	NA
TCGA-17-Z022	LUAD	NA	NA	0.257411	NA	NA	NA	NA	NA	NA	NA	NA	NA	NA	NA	10.8162	34.2624	NA	NA	NA	NA	NA	NA	NA	NA	NA	NA	NA	NA	NA	NA	NA	NA	NA	NA	NA	NA	NA	NA	NA	NA	NA	NA	NA	NA	NA	NA	NA	NA
TCGA-17-Z038	LUAD	NA	NA	0.0620936	NA	NA	NA	NA	NA	NA	NA	NA	NA	NA	NA	NA	NA	NA	NA	NA	NA	NA	NA	NA	NA	NA	NA	NA	NA	NA	NA	NA	NA	NA	NA	NA	NA	NA	NA	NA	NA	NA	NA	NA	NA	NA	NA	NA	NA
TCGA-17-Z048	LUAD	NA	NA	0.213481	NA	NA	NA	NA	NA	NA	NA	NA	NA	NA	NA	0.3259	0.918445	NA	NA	NA	NA	NA	NA	NA	NA	NA	NA	NA	NA	NA	NA	NA	NA	NA	NA	NA	NA	NA	NA	NA	NA	NA	NA	NA	NA	NA	NA	NA	NA
TCGA-17-Z050	LUAD	NA	NA	0.214665	NA	NA	NA	NA	NA	NA	NA	NA	NA	NA	NA	1.56518	4.48484	NA	NA	NA	NA	NA	NA	NA	NA	NA	NA	NA	NA	NA	NA	NA	NA	NA	NA	NA	NA	NA	NA	NA	NA	NA	NA	NA	NA	NA	NA	NA	NA
TCGA-44-3917	LUAD	NA	NA	0.364403	0.62	0.04	3.76977	NA	NA	NA	NA	NA	NA	NA	NA	1.73555	5.69382	256	0.646741	16	48	NA	NA	NA	NA	NA	NA	NA	NA	NA	NA	0	1183	0	1183	NA	NA	NA	NA	NA	NA	NA	NA	NA	NA	NA	NA	NA	NA
TCGA-44-7660	LUAD	NA	NA	0.212074	0.42	0.25	1.75376	NA	NA	NA	NA	NA	NA	147	173	2.85878	9.10143	288	0.776566	22	41	0.895596	2.98431	28	NA	NA	NA	NA	NA	NA	NA	0	592	1	253	NA	NA	NA	NA	NA	NA	NA	NA	NA	NA	NA	NA	NA	NA
TCGA-49-4510	LUAD	C3	LUAD.1	0.131529	0.36	0.48	3.8102	-1.5092	-0.029	0.1	0.7584	-0.7169	0.0766	19	2	0.360545	1.29195	184	0.65319	21	21	0.843414	3.42463	58	1.90615	7	0.97957	2.53542	-630.096	-1516.01	1527.65	1	896	1	502	0	0.177479	0.0158111	0.00496424	0	0	0.00673759	0.21956	0	0.0408016	0.0142308	0.00504909	0.0138587	0
TCGA-49-AAR0	LUAD	C2	NA	0.33529	0.49	0.59	7.15848	0.0866	0.185	0.8226	1.7454	0.0115	0.1002	66	8	1.27946	3.38143	254	0.520671	13	38	0.880404	3.57483	58	3.33577	29	0.990638	4.8616	-190.02	-690.969	2001.35	0	4765	0	4765	0.098034	0.00539095	0.00707816	0.0025553	0	0.0420352	0.0182035	0.252305	0	0.0838648	0.0289769	0.00153491	0.0496375	0
TCGA-50-5049	LUAD	C2	LUAD.6	0.568416	0.74	0.49	NA	0.017	0.1185	1.7417	2.8005	0.6184	0.3579	465	779	6.15152	21.9206	132	0.469644	14	26	0.718685	4.06488	286	4.65462	112	0.986462	4.7147	543.6	-376.552	-463.13	0	3094	1	1568	0	0.0418225	0	0.0128204	0.00170899	0.0634664	0.0538246	0.208263	0.00341601	0	0.0222213	0.00481218	0.0151356	0
TCGA-50-6673	LUAD	C6	LUAD.5	0.286284	0.65	0.27	1.81845	-0.1573	-0.119	0.5619	0.6024	0.3517	0.5746	21	91	0.358886	1.46545	197	0.49712	16	16	0.835595	3.39289	58	2.48491	12	1	6.35969	666.121	-388.361	1793.85	1	22	0	22	0	0.0351117	0.0516099	0.0229871	0	0.0936784	0.0166507	0.394583	0.0204456	0	0.032273	0.00332036	0.0142015	0
TCGA-55-6543	LUAD	C3	LUAD.5	0.187906	0.35	0	2.19948	-1.1502	-0.153	0.8145	0.2996	0.1477	0.3165	13	38	0.120501	0.632633	70	0.356415	9	4	0.908137	2.57295	17	2.30259	10	1	1.32656	-768.031	-1067.61	796.785	0	435	0	435	0	0.10497	0.0097333	0	0	0.108353	0.0276598	0.345052	0.0152983	0.0169838	0.0272493	0.0281223	0.0145515	0
TCGA-55-6982	LUAD	C2	LUAD.5	0.33134	0.75	0.29	0.754104	0.0868	0.0315	0.856	1.0041	0.9151	0.5963	102	30	2.09008	5.47542	127	0.446819	20	19	0.76187	2.68663	34	1.60944	5	1	2.76351	596.278	-371.161	571.781	1	995	1	183	0.0273482	0.0222691	0.00474757	0.0229744	0	0.0572693	0.120875	0.41859	0	0.040326	0.0131717	0	0	0
TCGA-55-6987	LUAD	NA	NA	0.610384	0.84	0.2	10.1729	NA	NA	NA	NA	NA	NA	116	51	1.39752	5.52932	125	0.182828	6	17	0.861773	4.70858	236	NA	NA	NA	NA	NA	NA	NA	0	2137	0	2137	NA	NA	NA	NA	NA	NA	NA	NA	NA	NA	NA	NA	NA	NA
TCGA-55-7724	LUAD	C2	LUAD.6	0.393258	0.72	0.5	2.14347	0.1098	0.031	1.1688	1.0181	0.6742	0.176	104	12	1.65271	5.9069	45	0.33881	10	16	0.921027	3.6392	52	2.83413	18	0.98054	3.84963	2.79547	519.259	-1693.67	0	705	0	705	0	0.0719735	0.00844888	0.0420336	0	0.0557473	0.070324	0.344559	0	0.0477993	0.000876471	0.0304141	0.0124225	0
TCGA-55-7910	LUAD	NA	NA	0.209257	0.42	0.13	3.47474	NA	NA	NA	NA	NA	NA	155	14	2.12721	8.7311	263	0.769927	18	42	0.920966	2.43048	14	NA	NA	NA	NA	NA	NA	NA	0	1040	1	1018	NA	NA	NA	NA	NA	NA	NA	NA	NA	NA	NA	NA	NA	NA
TCGA-55-7913	LUAD	C1	NA	0.497364	0.65	0.21	1.94402	0.6277	0.0905	-0.2109	0.0741	-0.7107	-0.1321	178	80	2.73886	8.81854	136	0.538708	18	32	0.873378	3.05377	33	2.45831	12	0.989297	3.60786	-1022.4	-130.318	2844.66	1	561	1	480	0	0.144201	0	0.0469228	0	0.213702	0.00704344	0.0859193	0.0546783	0	0.0378083	0.0116402	0	0.0105938
TCGA-55-8089	LUAD	C2	NA	0.52071	0.67	0.25	18.5575	0.5063	0.0975	1.5183	2.2159	1.0227	0.3275	507	128	9.89315	30.9569	125	0.256168	10	24	0.832087	3.73494	89	3.54833	48	0.916595	2.14193	506.287	644.8	101.83	1	702	0	702	0	0.102804	0	0.031765	0	0.0248195	0.139005	0.159651	0	0.0562486	0.0266721	0	0.0773294	0
TCGA-55-A490	LUAD	C1	NA	0.216741	0.42	0.11	2.50492	0.009	0.007	0.2796	0.8179	-1.0121	0.4663	528	621	10.4167	35.3667	300	0.589189	15	54	0.869625	3.31037	45	2.21107	10	0.960255	4.78162	-382.098	-752.254	5298.99	1	99	0	99	0	0.07134	0.00623333	0.0445732	0	0.111652	0.00165636	0.221982	0.0130504	0	0.0118018	0.00861396	0	0
TCGA-62-8402	LUAD	C2	NA	0.272187	0.5	0.22	NA	0.4312	0.0675	0.7131	1.3326	1.5995	-0.0166	20	0	0.636577	1.01274	95	0.76877	27	19	0.855753	3.34773	50	3.59396	43	0.955537	2.43422	300.277	-551.999	-512.352	1	1498	1	772	0	0.0210329	0	0.00155362	0	0.140111	0.275876	0.122274	0	0.0164255	0	0	0.00843843	0.0164848
TCGA-64-1678	LUAD	C1	LUAD.2	0.241163	NA	NA	2.43856	1.1597	0.601	-0.7854	0.2891	-1.1996	-0.6174	NA	NA	NA	NA	270	0.55557	10	40	0.926775	2.8647	22	1.74787	6	0.975504	2.84668	-742.915	506.111	-1284.14	0	1189	0	1189	0	0.104379	0.031061	0	0	0	0.00580648	0.158664	0	0.0235885	0.000559699	0.00273588	0.0298811	0.0186616
TCGA-64-5774	LUAD	C1	LUAD.2	0.150211	0.24	0.09	6.14677	0.7054	0.141	-0.4666	0.5766	-0.2956	0.0864	32	4	1.16596	3.74335	223	0.799862	15	42	0.807948	3.91385	127	2.36938	11	0.988109	5.05427	-1184.81	240.954	2057.42	0	2676	1	246	0	0.14484	0.00867995	0.000738739	0	0.0592025	0	0.125338	0	0.0222189	0	0.0217006	0.0663234	0
TCGA-67-3771	LUAD	C2	LUAD.2	0.349555	0.54	0.26	7.05702	0.1245	0.049	0.9292	1.4723	0.1151	0.0033	521	629	8.59027	27.2688	231	0.703393	20	51	0.882257	4.36608	141	2.79851	17	0.987752	6.75405	-290.901	-466.99	2749.51	0	610	0	610	0	0.104919	0	0.0116247	0	0.0705195	0.0941519	0.250498	0	0.0337869	0.0350795	0.000627599	0.00484522	0.00944824
TCGA-71-8520	LUAD	C2	NA	0.149931	NA	NA	1.23925	0.0233	-0.037	0.2158	-0.4298	1.1587	0.5624	35	26	0.664874	2.19698	NA	NA	NA	NA	0.980242	2.15381	9	1.90615	7	0.97957	2.27858	183.544	-544.948	3467.49	1	210	1	179	0	0.187166	0.0236952	0	0	0.227314	0.0116847	0.272888	0	0.0478826	0.00341219	0.00536402	0	0
TCGA-78-7147	LUAD	C2	LUAD.3	0.17666	0.38	0.11	10.5053	0.1755	0.118	0.1835	0.4762	0.7192	-0.0694	154	125	3.21071	8.54171	400	0.633952	19	40	0.913055	1.46951	5	2.62505	15	0.96935	2.8451	-263.943	-8.13745	2184.01	1	586	1	578	0	0.0706478	0.00277819	0.0108396	0	0.032504	0.147414	0.210595	0	0.0736731	0.0217748	0	0.0491636	0
TCGA-78-8648	LUAD	C3	NA	0.523066	NA	NA	0.72069	-0.3052	-0.225	1.6134	2.2773	-0.1714	0.8778	7	NA	0.0287845	0.201492	45	1.54e-05	NA	NA	0.862139	4.56789	200	3.28172	28	0.98485	2.93572	294.711	-121.418	524.483	1	1209	1	720	0.00913629	0.0155137	0	0	0	0.276199	0.0183627	0.26095	0	0.0209784	0.000382398	0	0.0172374	0.00809439
TCGA-80-5608	LUAD	C1	LUAD.2	0.25635	0.52	0.27	4.48533	0.1412	0.054	0.0918	0.6989	-0.1392	-0.0029	87	71	1.38025	4.3508	149	0.512244	12	26	0.919966	3.93439	72	3.06136	25	0.951065	2.13352	-718.838	-330.59	3081.41	0	2832	0	2832	0	0.110975	0.0345747	0.0165701	0	0.00747498	0.0518267	0.209459	0	0.0401692	0.0241024	0.0173472	0.0819053	0
TCGA-86-7713	LUAD	C2	LUAD.2	0.12889	0.35	0.09	1.81984	0.2741	-0.0385	-0.2984	-0.0645	0.3772	-0.2286	70	177	1.14595	4.13144	182	0.853181	13	35	0.817963	3.63392	85	2.87148	18	0.993463	2.08691	-100.102	34.1289	2913.59	0	1157	0	1157	0	0.0465551	0.0390396	0	9.92e-05	0	0.0529492	0.256873	0.0090262	0	0.0585577	0.00983779	0.000615133	0.00362668
TCGA-86-8073	LUAD	C3	NA	0.324003	0.57	0.25	10.5298	-0.1193	-0.0625	0.6861	0.3248	0.0634	0.1581	718	523	11.9278	38.0011	108	0.247798	9	22	0.606717	1.08709	6	2.8944	19	0.983005	2.28958	-323.935	224.064	1258.16	0	740	0	740	0.0464097	0.00450877	0	0.00776532	0	0	0.0333523	0.554473	0	0.0964428	0.0311625	0.00739582	0.000921694	0
TCGA-86-8075	LUAD	C1	NA	0.27326	0.7	0.19	17.256	0.0981	0	0.8046	0.5239	1.1394	0.8809	25	23	0.424956	1.50369	156	0.697626	24	29	0.916821	4.56277	145	3.04482	22	0.985046	3.0951	828.54	321.704	691.104	1	694	1	199	0	0.0282269	0.0706292	0.0642988	0	0.0708386	0.0465945	0.34129	0.0460906	0	0.0101898	0.0174198	0	0.02095
TCGA-86-8359	LUAD	C3	NA	0.338175	0.56	0.25	1.6404	-0.6064	-0.16	0.3419	1.5924	0.0064	0.4472	50	61	1.33454	3.97461	114	0.662224	12	44	0.822233	3.18303	48	3.43246	44	0.907054	2.94863	-104.652	-748.761	3037.32	1	444	0	444	0	0.149709	0	0	0	0.0511228	0.0113885	0.0472128	0.0173323	0	0.0263029	0.02842	0.0648468	0
TCGA-86-8585	LUAD	C2	NA	0.463755	0.71	0.23	7.23908	0.3752	0.078	0.8775	1.8629	-0.4336	0.106	242	554	3.75926	14.6131	94	0.626361	17	52	0.919135	3.31892	37	3.12029	23	0.995151	5.26338	-1351.73	-227.333	-193.773	0	353	0	353	0.0492703	0.0411838	0	0.00315921	0	0.141324	0.0655341	0.20278	0	0.00887162	0.0130417	0.00463263	0.0278856	0.0183698
TCGA-86-A456	LUAD	C2	NA	0.350796	0.64	0.43	20.1732	-0.8112	-0.117	0.9091	0.7419	2.0196	0.024	104	41	2.89443	9.25615	62	0.403173	6	25	0.81114	1.78226	9	3.17608	25	0.986706	2.76034	1431.01	-1405.05	1828.38	0	896	0	896	0.0129634	0	0.0224066	0	0	0.148191	0.0477314	0.363171	0.106851	0	0	0	0.0236949	0
TCGA-86-A4JF	LUAD	C2	NA	0.354276	0.75	0.07	3.77715	0.4194	0.173	0.6061	0.8778	1.7153	-0.0222	514	1528	11.5847	33.349	75	0.172954	14	19	0.849644	3.43515	57	2.14584	9	0.976615	1.60312	662.562	-176.061	2276.64	1	737	1	436	0	0.0142172	0.0488207	0	0	0.00872772	0.103978	0.275961	0	0.0827996	0.0587764	0.00635997	0.0767072	0
TCGA-91-6831	LUAD	NA	NA	0.25301	0.5	0.35	NA	NA	NA	NA	NA	NA	NA	139	69	1.93331	7.23525	224	0.625805	14	39	0.811902	3.48343	73	NA	NA	NA	NA	NA	NA	NA	0	310	0	310	NA	NA	NA	NA	NA	NA	NA	NA	NA	NA	NA	NA	NA	NA
TCGA-91-6847	LUAD	C2	LUAD.3	0.0727747	0.15	0.56	NA	0.7155	0.196	-1.2716	-1.0363	0.3841	-0.075	31	70	0.83349	1.66698	335	0.779781	22	24	NA	NA	NA	NA	0	NA	1.63157	-1348.14	676.315	-545.725	0	842	1	772	0	0.0403714	0	0.0683029	0	0.116714	0.0672402	0.0458548	0	0.0496398	0.0240866	0	0.0904363	0.106355
TCGA-91-8497	LUAD	C3	NA	0.312204	0.55	0.09	NA	-1.3873	-0.326	1.0104	2.0989	-0.0764	0.0394	20	57	0.433295	1.06879	81	0.0960349	1	20	0.935911	4.68951	150	3.4545	32	0.996758	2.6167	-138.928	-1425.21	4097.82	1	434	0	434	0.02934	0.0789285	0.00657975	0.0243349	0	0	0.00319789	0.209383	0	0.0906324	0.006705	0	0.064747	0
TCGA-95-7948	LUAD	C1	LUAD.3	0.112548	NA	NA	11.7797	-0.7164	-0.0285	-0.2547	-0.0363	0.323	0.107	76	2	0.783057	4.03575	127	0.928174	15	25	0.947526	3.94065	64	1.90615	7	0.97957	2.34723	-1146.66	-1549.83	2451.48	0	476	0	476	0	0.146419	0.00910493	0.0213156	0	0	0.0179499	0.235642	0	0.0643505	0.0270242	0.00273766	0.0530306	0
TCGA-97-8172	LUAD	C3	NA	0.335549	0.68	0.07	4.40312	-1.1603	-0.328	1.0691	2.1718	-0.1035	0.251	131	97	2.0304	7.13625	85	0.33238	12	7	0.717159	3.5838	148	4.4843	90	0.996554	2.02492	-725.069	-1120.72	2258.73	0	545	0	545	0.188229	0.0104198	0.0028865	0.00246355	0	0	0.0182012	0.300942	0	0.116067	0.024799	0	0.00665667	0
TCGA-97-8175	LUAD	C2	NA	0.358448	0.57	0.29	9.13707	-0.0859	0.078	0.7898	0.5562	1.0743	0.1553	9	12	0.230962	0.721755	149	0.23569	8	11	NA	NA	NA	2.30259	10	1	1.86063	-528.473	-864.71	2626.13	0	551	1	294	0.0434333	0	0.0560267	0.185666	0	0.0642205	0.0291851	0.348041	0.0103156	0.00804298	0.0302595	0.0151852	0.0132049	0.00710251
TCGA-97-A4M2	LUAD	C3	NA	0.436969	0.63	0.17	11.059	-1.2387	-0.265	1.3069	1.8922	0.1009	-0.1022	15	NA	0.177768	0.681444	74	0.059076	1	3	0.920896	4.24088	100	3.45011	37	0.955467	2.41581	111.961	-1275.65	1529.19	0	624	0	624	0	0.0700239	0.00805974	0.0173235	0	0.105278	0.0280854	0.199384	0	0.0758023	0.0567926	0	0.0320017	0.0184664
TCGA-99-7458	LUAD	C3	LUAD.5	0.329517	0.64	0.38	2.78981	-0.5917	-0.1605	1.0104	1.6622	0.5703	0.3843	205	213	3.66947	11.9041	72	0.294533	10	12	0.779376	2.81426	37	4.56518	104	0.982946	2.33988	22.0399	-541.981	2867.92	0	747	0	747	0	0.0933246	0	0.0440817	0	0.0112559	0.0556492	0.174308	0	0.0650737	0.0309951	0	0.0467222	0
TCGA-99-8028	LUAD	C3	NA	0.512027	0.82	0.54	3.80926	-0.4756	-0.038	1.6229	2.6466	0.6889	0.6754	210	112	3.38981	10.6954	104	0.0651918	2	13	0.881694	5.10497	327	4.37495	85	0.984762	2.57657	1588.82	-279.807	1224.09	0	1118	0	1118	0	0.0274119	0	0	0	0.0423634	0.109429	0.273242	0	0.0287115	0	0	0.0188806	0
TCGA-L4-A4E6	LUAD	C3	NA	0.43669	NA	NA	6.92574	-1.2279	-0.374	1.7048	1.362	0.195	0.1083	6	NA	0.208625	0.208625	33	9.81e-07	NA	NA	0.943578	2.49016	14	3.45596	34	0.980037	2.19968	570.348	-978.72	2047.51	0	435	0	435	0	0.0736977	0	0.00596861	0	0.115609	0.0185179	0.482412	0	0.0411324	0.0138347	0.00620309	0.00369043	0.0292677
TCGA-L9-A444	LUAD	C3	NA	0.412882	0.63	0.44	16.7893	-0.3515	-0.2065	1.1502	2.3696	0.6057	0.2004	274	109	4.6004	13.7711	157	0.666089	26	46	0.821319	3.97213	126	3.29548	30	0.968919	1.89053	506.803	-840.991	2598.82	0	307	0	307	0	0.0816412	0	0.000387289	0	0.00772485	0.101227	0.160298	0	0.0200566	0.0127858	0	0.0203961	0.0218762
TCGA-L9-A7SV	LUAD	C1	NA	0.0874234	0.17	0.25	14.6101	0.181	0.038	-0.2008	0.1866	-0.6017	-0.3238	713	311	14.6205	42.7272	406	0.798485	17	48	0.985722	2.60138	14	2.28927	12	0.921271	5.26551	-1363.46	328.947	3609.66	0	565	0	565	0.0796652	0	0.00911595	0.00748277	0.0225178	0.0135895	0.0682295	0.189595	0	0.0739425	0.0278898	0	0.0632809	0
TCGA-L9-A8F4	LUAD	C2	NA	0.462728	0.68	0.33	14.1475	0.3126	0.0735	0.893	2.1184	-0.47	0.3004	379	319	6.19398	20.0465	236	0.503248	20	37	0.864543	4.47501	177	4.21888	71	0.989725	4.10867	-903.245	-232.985	120.588	0	476	0	476	0	0.093732	0	0	0	0.0724945	0.0450829	0.1954	0.0060083	0	0.00355428	0	0.0229705	0
TCGA-MN-A4N5	LUAD	C2	NA	0.283358	0.62	0.17	4.31084	0.1309	-0.046	0.4581	1.1972	0.7345	0.1864	219	301	3.07219	11.2264	233	0.618679	17	39	0.70848	2.33503	27	2.30061	13	0.896942	1.99096	-276.762	-687.689	3122.77	0	84	0	84	0	0.111116	0.0477379	0	0	0.0188454	0.0922823	0.165649	0	0.0109231	0.0136572	0	0.0312223	0
TCGA-MP-A4SW	LUAD	C2	NA	0.389075	0.54	0.37	8.79978	-0.1008	-0.043	0.8529	1.5014	0.5926	0.1961	31	32	0.665051	1.59034	147	0.381529	6	39	0.775911	2.9362	44	3.20017	26	0.982222	2.57188	413.595	-895.683	1142.73	1	1778	0	1778	0	0.190361	0.0118164	0	0	0.0105895	0.010557	0.214697	0.0242509	0.00147649	0.031165	0.00336154	0	0.0388812
TCGA-O1-A52J	LUAD	C3	NA	0.283192	0.5	0.17	6.11362	-0.8886	-0.2175	0.8687	0.2439	0.169	-0.091	86	78	1.35859	4.27813	321	0.681631	25	29	NA	NA	NA	3.10797	23	0.991222	3.78148	477.122	-1040.2	2199.89	1	1798	1	898	0	0.00672997	0.0455144	0.00977439	0	0.0106744	0	0.41127	0	0.0896172	0.216184	0	0.0287289	0
TCGA-05-4384	LUAD	C3	LUAD.1	0.199447	0.51	0.02	0	-1.2215	-0.2755	0.6438	0.1829	-0.3167	0.0162	51	4	1.16527	3.25677	59	0.0660635	1	8	0.696424	0.7651	3	2.19722	9	1	2.70654	-555.495	-1303.86	3929.19	0	426	1	183	0	0.0807907	0.00335603	0	0	0	0.0103587	0.445234	0	0.030681	0.0501822	0.0165674	0.0479485	0.0147092
TCGA-05-4395	LUAD	C2	LUAD.3	0.202137	0.39	0.15	0.0900339	0.2672	0.2735	0.3337	0.3167	0.4369	0.1311	123	1	2.38271	6.72589	197	0.63357	22	36	0.958556	2.59582	15	2.69415	17	0.950918	NA	-789.548	-367.34	3205.15	1	0	0	0	0.00722196	0.00522697	0.00557992	0.0228194	0	0	0.0758494	0.412988	0	0.0307875	0.0201924	0.0139159	0.113847	0
TCGA-05-4397	LUAD	NA	NA	0.144997	0.13	0.06	1.77376	NA	NA	NA	NA	NA	NA	400	214	5.6948	21.3114	241	0.329729	7	43	0.9399	2.48045	14	NA	NA	NA	NA	NA	NA	NA	1	731	0	731	NA	NA	NA	NA	NA	NA	NA	NA	NA	NA	NA	NA	NA	NA
TCGA-05-4398	LUAD	C2	LUAD.3	0.286318	0.67	0.25	7.39062	0.3394	0.1785	1.0578	1.311	0.7471	0.3573	319	258	6.38211	18.7308	235	0.486608	19	47	0.867734	3.89494	89	4.25665	75	0.985909	4.62498	-60.1147	-608.7	4026.39	0	1431	0	1431	0	0.0612504	0	0.0369527	0	0	0.0709404	0.337781	0.0640154	0	0.0646447	0.00700638	0	0.0047547
TCGA-05-4420	LUAD	C1	LUAD.2	0.204151	0.41	0.28	2.00261	0.673	0.333	-0.0875	0.1669	-0.8136	0.1043	118	16	2.33553	7.2431	243	0.809258	21	46	0.875895	3.98872	95	2.16396	9	0.984859	4.24218	-1758.01	272.165	-361.789	0	912	0	912	0	0.226656	0.00407753	0	0	0.0105184	0.000684654	0.18482	0.0304995	0	0.0223671	0.0710173	0	0
TCGA-05-4433	LUAD	C3	LUAD.6	0.280133	0.38	0.09	2.718	-0.1754	-0.195	1.0706	1.0588	0.7906	-0.0091	18	0	0.291757	0.875271	127	0.188902	6	17	NA	NA	NA	3.23318	26	0.992353	1.80143	-68.4495	-76.772	3536.58	0	730	0	730	0.0235836	0.0121989	0	0.00520966	0	0.137132	0.0584927	0.269699	0	0.0791972	0.0359811	0	0.0361138	0
TCGA-17-Z010	LUAD	NA	NA	0.374795	NA	NA	NA	NA	NA	NA	NA	NA	NA	NA	NA	2.63833	7.16118	NA	NA	NA	NA	NA	NA	NA	NA	NA	NA	NA	NA	NA	NA	NA	NA	NA	NA	NA	NA	NA	NA	NA	NA	NA	NA	NA	NA	NA	NA	NA	NA
TCGA-17-Z016	LUAD	NA	NA	0.116226	NA	NA	NA	NA	NA	NA	NA	NA	NA	NA	NA	2.19741	8.53113	NA	NA	NA	NA	NA	NA	NA	NA	NA	NA	NA	NA	NA	NA	NA	NA	NA	NA	NA	NA	NA	NA	NA	NA	NA	NA	NA	NA	NA	NA	NA	NA
TCGA-17-Z034	LUAD	NA	NA	0.433557	NA	NA	NA	NA	NA	NA	NA	NA	NA	NA	NA	NA	NA	NA	NA	NA	NA	NA	NA	NA	NA	NA	NA	NA	NA	NA	NA	NA	NA	NA	NA	NA	NA	NA	NA	NA	NA	NA	NA	NA	NA	NA	NA	NA	NA
TCGA-17-Z037	LUAD	NA	NA	0.32016	NA	NA	NA	NA	NA	NA	NA	NA	NA	NA	NA	1.0557	3.48702	NA	NA	NA	NA	NA	NA	NA	NA	NA	NA	NA	NA	NA	NA	NA	NA	NA	NA	NA	NA	NA	NA	NA	NA	NA	NA	NA	NA	NA	NA	NA	NA
TCGA-17-Z041	LUAD	NA	NA	0.0889227	NA	NA	NA	NA	NA	NA	NA	NA	NA	NA	NA	0.532025	1.56652	NA	NA	NA	NA	NA	NA	NA	NA	NA	NA	NA	NA	NA	NA	NA	NA	NA	NA	NA	NA	NA	NA	NA	NA	NA	NA	NA	NA	NA	NA	NA	NA
TCGA-17-Z045	LUAD	NA	NA	0.467213	NA	NA	NA	NA	NA	NA	NA	NA	NA	NA	NA	5.31027	19.2829	NA	NA	NA	NA	NA	NA	NA	NA	NA	NA	NA	NA	NA	NA	NA	NA	NA	NA	NA	NA	NA	NA	NA	NA	NA	NA	NA	NA	NA	NA	NA	NA
TCGA-17-Z047	LUAD	NA	NA	0.468983	NA	NA	NA	NA	NA	NA	NA	NA	NA	NA	NA	0.211491	0.664686	NA	NA	NA	NA	NA	NA	NA	NA	NA	NA	NA	NA	NA	NA	NA	NA	NA	NA	NA	NA	NA	NA	NA	NA	NA	NA	NA	NA	NA	NA	NA	NA
TCGA-17-Z053	LUAD	NA	NA	0.35949	NA	NA	NA	NA	NA	NA	NA	NA	NA	NA	NA	2.56818	8.13774	NA	NA	NA	NA	NA	NA	NA	NA	NA	NA	NA	NA	NA	NA	NA	NA	NA	NA	NA	NA	NA	NA	NA	NA	NA	NA	NA	NA	NA	NA	NA	NA
TCGA-35-3615	LUAD	C2	LUAD.4	0.184525	0.31	0.09	6.71263	-1.1844	0.0265	0.3309	0.7757	-0.2814	-0.3518	NA	NA	0.788455	2.75959	138	0.179549	5	7	0.951958	3.32853	33	2.95467	20	0.986294	1.61438	-1002.31	-645.036	3256.36	0	14	0	14	0	0.191796	0.00557774	0.0330469	0	0.000563558	0.0252015	0.303194	0	0.0605099	0.00164251	0.00581621	0	0
TCGA-38-4628	LUAD	C4	LUAD.3	0.152455	0.5	0.32	0.492005	-0.0921	0.209	0.5049	-0.1006	-0.2032	0.0916	62	12	0.919117	3.05384	329	0.757526	20	46	0.973139	1.74363	6	2.1384	9	0.973227	2.80409	253.91	-919.968	2630.39	1	1492	1	1083	0	0.0131209	0.0172697	0.0361971	0	0.060681	0.00466946	0.586574	0	0.0932116	0.0336971	0.0157815	0.0247906	0
TCGA-44-6777	LUAD	C3	LUAD.5	0.435166	0.66	0.55	4.16234	-0.5198	-0.1915	1.6439	1.5747	0.2782	0.7154	120	137	2.82119	9.45245	72	0.438026	17	12	0.893255	4.59282	171	3.87127	49	0.994718	2.00162	140.049	-419.319	1850.89	1	987	0	987	0	0.0492144	0.00787121	0.0587778	0	0	0.0229764	0.438547	0	0.0500173	0.0251518	0.0148135	0.0107279	0.0113232
TCGA-44-7662	LUAD	C2	LUAD.3	0.328807	0.67	0.45	2.91374	0.5898	0.1865	0.7026	0.9806	1.1962	0.8302	248	30	3.81855	15.1861	150	0.62312	21	39	0.864786	3.87194	88	3.48094	34	0.987118	1.81782	33.998	330.858	-848.602	0	218	0	218	0	0.0662391	0	0.00640136	0	0.104092	0.0524794	0.368375	0.0557142	0	0.00587471	0.0103896	0.0202992	0.0217856
TCGA-49-4505	LUAD	C2	LUAD.3	0.288165	0.55	0.51	4.53768	-0.9028	0.1075	0.944	1.5631	0.8547	0.4168	93	140	1.86087	5.10329	207	0.589915	20	30	0.926516	3.50611	44	3.78677	50	0.967982	2.90357	393.904	-1625.36	1529.77	1	428	1	417	0	0.0571005	0.0233107	0.0529205	0	0.00251934	0.0792681	0.211617	0	0.0759275	0.0250747	0.00371227	0.0452594	0
TCGA-49-4512	LUAD	C6	LUAD.5	0.263829	0.68	0.24	3.19952	-0.5056	-0.058	0.6702	0.5388	0.211	0.4196	19	8	0.406095	0.928216	172	0.45993	27	25	0.597828	0.414383	2	2.13833	9	0.973197	2.64112	-64.6151	-1483.8	-1293.44	1	905	1	905	0.0580784	0.0109908	0.0198301	0.00841848	0	0.0320821	0.0188794	0.509147	0	0.0472467	0.0813697	0	0	0
TCGA-49-6745	LUAD	C2	LUAD.4	0.33046	0.76	0.33	7.71082	0.2358	0.0405	0.9866	1.0438	0.9075	0.5605	52	5	0.821659	3.34533	118	0.305232	9	11	0.522689	1.34067	13	3.59563	43	0.955979	1.49918	443.016	153.527	1947.88	0	522	0	522	0.00225224	0.00852754	0	0.0163973	0	0.0285868	0.0655816	0.330363	0	0.0483294	0.0708509	0.000715497	0	0
TCGA-49-AAR4	LUAD	C2	NA	0.587917	0.78	0.48	1.7881	0.1384	0.004	0.8552	2.3853	0.6578	0.5072	355	216	3.9373	14.7098	105	0.154405	7	21	0.908278	4.52026	145	4.34109	83	0.982405	4.36178	640.91	-634	1359.45	1	879	1	879	0.0145363	0.0197775	0	0.00627533	0	0.0545715	0.0536689	0.0897989	0.0166679	0.00676426	0.0248882	0.00299416	0.0072007	0
TCGA-50-5931	LUAD	C1	LUAD.2	0.0836685	0.14	0.43	1.45598	0.8005	0.3175	-0.6178	-1.0374	-0.5597	0.4122	113	85	2.42715	8.37055	219	0.734883	9	18	0.90652	0.628351	2	0.693147	2	1	5.15653	-558.968	1015.3	-3124.42	1	434	1	425	0.0273114	0.0312748	0.0066431	0	0.0470294	0.237853	0.041354	0.0373192	0.0732712	0	0	0	0.0489797	0
TCGA-50-5936	LUAD	C1	LUAD.6	0.271949	0.4	0.12	NA	0.0862	0.066	0.5383	0.7086	-0.4579	0.4061	34	1	0.925815	3.11691	171	0.802404	12	27	0.935866	3.66113	50	2.44102	12	0.982337	2.7663	-922.018	261.311	23.4358	1	257	1	150	0.0125434	0.0163721	0.11873	0	0	0.22713	0	0.253954	0.0298271	0	0	0.0107691	0	0
TCGA-50-5939	LUAD	C1	LUAD.6	0.450484	0.62	0.17	13.6264	0.1158	0.0295	0.8781	1.237	0.0707	0.6289	35	4	0.550472	2.04898	119	0.238353	7	35	0.88736	4.70152	200	2.61563	14	0.991123	3.10624	238.804	175.114	2558.21	1	460	0	460	0.0718481	0.000544251	0	0	0	0.0491096	0.0277093	0.395395	0	0.0406692	0.0186883	0.0138924	0.0418402	0
TCGA-50-5946	LUAD	C2	NA	0.0683258	0.25	0.48	18.166	0.9896	0.1055	-0.3455	-0.034	0.5532	-0.0503	190	NA	2.78186	8.4373	138	0.891684	17	32	0.909726	2.812	22	2.04319	8	0.982568	5.73329	-235.87	483.043	1608.49	0	1617	1	221	0	0.151893	0.0222154	0	0	0	0.00164372	0.273399	0	0.0943142	0.0308661	0.00704969	0.0332693	0
TCGA-53-7813	LUAD	C2	LUAD.2	0.374193	0.64	0.28	15.2795	0.2184	0.108	-0.009	1.3086	0.586	-0.3524	83	141	0.871904	4.29724	104	0.507623	16	24	0.814021	3.59703	83	2.32219	12	0.934517	1.84281	-195.798	707.798	-204.638	0	424	0	424	0	0.113295	0.0160311	0.0228404	0.00857684	0	0.023693	0.0256465	0.0200875	0	0.0386918	0	0.0272837	0
TCGA-55-5899	LUAD	NA	NA	0.1809	0.33	0.12	5.26097	NA	NA	NA	NA	NA	NA	188	13	3.85132	11.6151	348	0.80917	15	45	0.693158	2.3803	31	NA	NA	NA	NA	NA	NA	NA	0	930	0	930	NA	NA	NA	NA	NA	NA	NA	NA	NA	NA	NA	NA	NA	NA
TCGA-55-7576	LUAD	C2	LUAD.3	0.22629	0.53	0.47	4.27713	0.1541	0.039	0.66	1.0448	0.937	0.311	224	69	3.18496	10.2159	274	0.7972	15	53	0.910142	3.91731	74	3.86607	50	0.988253	2.88767	-373.606	-246.881	2502.19	0	670	0	670	0.00531864	0.0227091	0.00326437	0.0358032	0	0.072709	0.0576428	0.348337	0	0.0579989	0.0327313	0.00429075	0.0167209	0
TCGA-55-7727	LUAD	C2	LUAD.3	0.290876	0.44	0.46	2.02137	0.3779	-0.019	0.687	1.2458	0.7657	-0.3723	119	104	2.46194	6.63082	122	0.357017	10	24	0.679201	1.83931	15	2.90822	20	0.970788	2.12042	318.605	825.366	1259.02	0	119	0	119	0.0131721	0.133351	0.00191951	0.0143005	0	0.0612054	0.0948876	0.249778	0	0.0354479	0.000363142	0.00180533	0	0
TCGA-55-7816	LUAD	C3	NA	0.347717	NA	NA	2.91428	-0.9844	-0.2635	1.2469	0.9604	0.8317	0.4759	0	NA	0	0.0649943	NA	NA	NA	NA	0.925952	1.65908	6	3.32249	29	0.986695	1.91053	155.055	-321.501	2399.8	1	468	1	468	0.000505808	0.00628067	0	0.01062	0	0	0.0893202	0.435936	0	0.0593535	0.158024	0	0.0139722	0
TCGA-55-8097	LUAD	C3	NA	0.186083	0.36	0.15	12.8228	-1.2008	-0.191	0.4726	1.1292	-0.649	0.1624	39	27	0.814495	2.76346	70	0.242823	6	5	0.813823	2.58637	24	3.65816	40	0.991673	2.23815	259.372	-1302.43	3295.22	0	476	0	476	0	0.156505	0.0141973	0	0	0	0.00466689	0.256988	0	0.107682	0.020875	0.0053918	0.0304427	0
TCGA-55-8302	LUAD	C2	NA	0.308551	0.54	0.63	2.31019	0.1755	0.0285	0.4257	1.0151	1.5161	0.2561	253	141	4.9187	16.7291	74	0.490074	9	19	0.79273	3.10118	50	2.14395	10	0.931107	3.02047	-190.812	-736.047	2012.53	0	478	0	478	0.0437713	0.010406	0.0444889	0	0	0.0593216	0.117018	0.305994	0	0.0112484	0.0596203	0	0.0333672	0.00667869
TCGA-55-8620	LUAD	C2	NA	0.215306	0.38	0.4	2.82285	0.7494	0.1915	0.3854	1.3312	-0.4667	-0.3772	200	130	3.79794	12.1131	238	0.730374	15	35	0.823196	3.98121	126	3.06253	22	0.990776	5.77026	-1212.3	1042.91	-556.75	1	375	1	375	0.0457269	0.0143325	0	0	0	0.0751992	0.0918256	0.271407	0	0.00504471	0.00547583	0.00244685	0.023029	0
TCGA-62-8395	LUAD	C3	NA	0.155467	0.35	0.07	NA	-1.1069	-0.2845	0.2873	0.6104	-0.6297	0.0995	28	57	0.551235	1.94383	119	0.215708	5	22	0.758528	2.92044	47	2.56495	13	1	1.75445	-415.172	-1208.5	3190.95	0	1216	1	395	0	0.159268	0	0.024641	0	0	0.0153387	0.239193	0	0.0323818	0.0301536	0.00365646	0.0404077	0
TCGA-62-A46O	LUAD	C2	NA	0.081542	0.18	0.48	2.43464	0.9068	0.259	-1.2211	-1.0044	0.5131	-0.5136	480	NA	7.45758	23.8705	299	0.74154	13	62	0.86739	2.64079	21	1.09861	3	1	5.71237	-1632.85	1389.13	1018.25	1	1454	1	943	0.0336259	0	0.108433	0	0	0.0615	0	0.0862084	0	0.00978921	0.0064915	0	0.0213136	0.0287657
TCGA-64-1679	LUAD	C1	LUAD.5	0.33551	0.74	0.37	2.10632	0.0321	-0.0085	0.7255	0.0353	0.5257	1.0641	141	68	3.58711	13.3321	98	0.495396	23	21	0.75704	3.00567	53	2.04319	8	0.982568	5.74485	362.873	-163.379	2566.76	0	2488	0	2488	0	0.129954	0.00316485	0.114416	0	0.156885	0.0109475	0.308577	0.0574351	0	0.0071965	0.00717263	0	0
TCGA-64-1680	LUAD	C3	LUAD.4	0.147831	0.39	0.08	2.17773	-0.7293	0.0145	0.0095	0.0043	-0.5911	-0.3166	14	3	0.461878	1.4145	94	0.947115	15	9	NA	NA	NA	2.31142	11	0.963938	2.44379	-84.4213	-845.568	2398.11	0	1126	0	1126	0	0.113222	0	0.00387682	0	0	0.0421956	0.382194	0	0.075009	0.00491853	0	0.01873	0
TCGA-67-3770	LUAD	C2	NA	NA	0.35	0.27	2.23281	-0.8953	0.06	0.8197	0.5904	0.6051	-0.2334	NA	NA	1.6129	5.06117	188	0.877411	14	32	NA	NA	NA	2.39331	12	0.96314	2.50613	864.417	-1394.28	1075.26	0	610	0	610	0	0.0896246	0.0472436	0.00526354	0	0.0180088	0.0465641	0.398577	0	0.0826264	0.0155815	0.0100184	0.00685651	0
TCGA-67-4679	LUAD	C3	NA	0.154595	0.29	0.05	2.95569	-1.0503	-0.258	0.8255	0.6689	-0.347	-0.0079	144	65	2.13633	7.50768	68	0.169362	2	16	0.900167	1.75164	7	2.902	19	0.985588	2.04058	-52.8074	-957.129	3078.05	0	448	0	448	0.00520375	0.00662079	0.00605381	0.131004	0	0	0.0148033	0.202904	0	0.174511	0.142691	0	0.0174827	0
TCGA-69-7979	LUAD	NA	NA	0.146615	0.47	0.3	0.980599	NA	NA	NA	NA	NA	NA	564	71	10.6492	38.5197	975	0.784964	19	56	0.930374	3.1002	28	NA	NA	NA	NA	NA	NA	NA	0	408	0	408	NA	NA	NA	NA	NA	NA	NA	NA	NA	NA	NA	NA	NA	NA
TCGA-69-8253	LUAD	C3	NA	0.223787	0.61	0.03	6.58779	-1.0956	-0.0505	0.1768	0.8848	-0.537	0.0287	84	8	1.49889	3.52679	96	0.434924	14	14	0.86628	3.87863	88	3.12029	23	0.995151	1.74718	-266.925	-844.955	3731.04	0	426	0	426	0	0.130731	0.0532696	0	0	0.0179415	0	0.113252	0	0.0471418	0.0384446	0.0124772	0.0293769	0.0430945
TCGA-69-A59K	LUAD	C3	NA	0.312919	NA	NA	5.06672	0.0734	-0.004	0.5813	1.0531	-0.1807	0.1721	217	96	3.7737	12.3293	226	0.833124	NA	NA	0.816901	3.58983	81	1.94591	7	1	1.84319	-106.343	-376.276	-662.078	0	591	0	591	0.102128	0	0.0203506	0.00340311	0	0	0.0853408	0.262787	0	0.0408022	0.0431942	0	0	0
TCGA-71-6725	LUAD	C4	LUAD.3	0.248399	0.37	0.2	0.633253	-0.5183	-0.114	-0.1407	-1.3718	0.1979	-0.2364	27	1	0.471449	1.29648	210	0.929285	19	42	NA	NA	NA	NA	0	NA	1.89259	-354.339	-721.76	193.059	0	256	1	164	0	0.0252848	0.0332158	0.0135679	0	0	0.00162684	0.518031	0	0.0913023	0.0368312	0.0208882	0.0524075	0
TCGA-75-7025	LUAD	C3	LUAD.5	0.269911	0.66	0.34	1.84013	-1.2534	-0.2265	0.7837	1.6621	0.7144	0.3898	14	45	0.361221	0.752543	61	0.524235	18	7	0.943267	3.17626	29	3.82416	48	0.987849	2.83014	534.703	-1517.9	1864.03	0	3305	1	1481	0	0.122095	0.0884304	0.0957284	0	0	0	0.161235	0	0.0766427	0.061146	0	0.0431459	0
TCGA-78-7143	LUAD	C2	LUAD.3	0.190715	NA	NA	NA	0.381	0.022	0.6178	0.759	0.9786	0.0295	NA	NA	NA	NA	107	0.384364	22	28	NA	NA	NA	2.89037	18	1	2.22126	321.369	470.609	1279.03	1	4961	1	1500	0.0665695	0.00438613	0.0870929	0.0791338	0	0.0199842	0.00260249	0.347157	0	0.0541968	0.0474006	0	0.0116683	0
TCGA-78-7153	LUAD	C3	LUAD.4	0.168491	0.43	0.41	3.43246	-0.3654	-0.0175	-0.1273	0.8739	-1.0513	-0.3136	61	38	0.916322	3.01499	195	0.417751	14	6	0.986053	1.36696	4	1.94591	7	1	1.54606	-562.725	-280.014	2153.61	0	3635	0	3635	0.0314402	0.034052	0.0253924	0.00268872	0	0	0	0.186233	0	0.0739092	0.0311335	0.00815559	0.0399993	0
TCGA-78-7159	LUAD	C1	LUAD.2	0.300493	0.71	0.61	1.50462	0.3171	0.113	0.0694	1.0839	0.1099	0.2099	144	52	2.55915	7.97853	121	0.537601	20	27	0.877253	4.34131	141	2.25386	10	0.978838	2.79108	243.127	558.393	1723.2	0	1974	0	1974	0	0.122047	0.0118748	0	0	0.0498807	0.0360471	0.128509	9.36e-05	0.0184523	0	0.0483391	0.0604357	0
TCGA-78-7163	LUAD	C3	LUAD.1	0.189799	0.32	0.04	7.16227	-1.5704	-0.184	-0.7615	0.3191	-0.0213	-0.5443	13	0	0.210656	0.57178	118	0.897675	23	12	0.951893	1.04576	3	2.37498	13	0.925935	1.46397	-793.109	-1520.95	249.08	0	7248	0	7248	0	0.253426	0.00659309	0.00190143	0	0.000269197	0.00532087	0.0672418	0	0.0527137	0.021272	0	0.0646399	0
TCGA-78-8660	LUAD	C2	NA	0.462099	0.67	0.41	2.92349	0.5685	0.166	0.9184	1.7971	-0.2086	0.0835	140	55	2.06535	6.02629	100	0.21493	7	24	0.498858	1.64415	27	3.7096	44	0.980289	3.17815	-454.54	274.152	1807.63	1	321	1	242	0.0183249	0.0273203	0	0.0123976	0	0.0382665	0.0650014	0.26013	0	0.0167878	0	0	0.0866608	0.00122057
TCGA-78-8662	LUAD	C1	NA	0.0838214	0.21	0.14	5.61644	0.478	0.143	-0.6564	-0.5548	-1.0636	-0.1976	502	271	8.92685	29.0566	350	0.954941	17	68	NA	NA	NA	1.90615	7	0.97957	3.99974	-1578.41	41.0589	-1068.28	1	3361	1	3044	0.0360534	0.000731618	0	0	0	0.0599719	0.0989509	0.208147	0.0531525	0	0.00792258	0	0.0218798	0
TCGA-86-6562	LUAD	C6	LUAD.3	0.19517	0.54	0.25	0.227345	-0.0838	-0.106	0.5357	0.4384	0.3181	0.5408	21	NA	0.390818	1.20252	111	0.514253	13	16	0.962638	2.11513	9	2.54004	13	0.990287	2.1594	37.1201	-112.397	2700.89	1	376	1	274	0.0161716	0.0152771	0.00999284	0.0133864	0	0.0423373	0.0453574	0.482431	0	0.0744998	0.02442	0.0222704	0	0
TCGA-86-8668	LUAD	C3	NA	0.243743	0.59	0.34	3.12741	-0.9724	-0.2895	0.7696	1.3451	-0.2121	0.5255	17	81	0.23826	0.893473	106	0.267074	9	19	0.935848	3.35363	36	2.63906	14	1	2.37928	857.863	-1066.89	2752.39	0	423	0	423	0.0646152	0.00679727	0	0.0128599	0	0	0.058611	0.292014	0	0.0684812	0.0121774	0.00592076	0.0443014	0
TCGA-86-8673	LUAD	C1	NA	0.362458	0.6	0.25	6.27636	0.1707	0.062	0.1501	0.8652	-0.2986	0.1553	234	289	3.72164	12.4442	327	0.728126	25	53	0.934847	2.53161	15	2.44102	12	0.982337	2.65448	-900.673	-300.199	2794.64	0	862	1	636	0.0482602	0	0.0211316	0	0	0.152544	0.0220669	0.208582	0	0.00255684	0	0.00581581	0.0747171	0
TCGA-86-A4P7	LUAD	C3	NA	0.407103	0.81	0.33	2.74685	-0.4275	-0.1575	0.9392	1.7516	0.4751	0.1669	43	88	0.354355	1.8013	48	0.0618227	6	32	0.886606	4.21456	116	3.5556	37	0.984679	2.31477	247.661	-688.571	2326.71	0	415	0	415	0	0.1245	0	0	0	0.0736306	0.0148393	0.273927	0.011345	0.0267942	0.00425744	0.00134125	0.0132201	0.0177273
TCGA-91-6849	LUAD	C3	LUAD.4	0.25803	0.38	0	NA	-1.5179	-0.2035	0.8159	1.5324	-0.9532	0.0041	47	24	0.810712	2.73965	89	0.155473	4	18	0.862454	3.60022	65	2.3979	11	1	1.87839	628.658	-1292.91	3872.32	0	35	0	35	0	0.085469	0.0420508	0	0	0.229119	0	0.23903	0.000457759	0	0	0.00297348	0	0.0124054
TCGA-91-8496	LUAD	C4	NA	0.178633	0.5	0.04	NA	-1.2586	0.0235	1.1699	0.4451	0.0191	-0.2544	20	48	0.280701	0.814032	65	0.234252	3	13	NA	NA	NA	3.09046	23	0.985637	1.27809	321.731	-1328.33	1044.15	0	505	0	505	0.0342823	0	0	0.0294667	0	0.0161848	0.0163722	0.391675	0	0.142463	0.124047	0.0135197	0.0479962	0
TCGA-91-A4BD	LUAD	C4	NA	0.260044	0.45	0	28.4155	-1.0469	-0.086	0.8365	0.8752	1.3562	-0.5398	11	0	0.212263	0.485174	45	0.136987	6	4	0.872134	1.69709	7	2.35167	11	0.980724	1.81275	114.708	-1545.27	1236.46	0	603	0	603	0.0211142	0	0.0247743	0.00574609	0	0	0.00440939	0.27105	0	0.0988215	0.283674	0	0.0441967	0.0136258
TCGA-93-7348	LUAD	C3	LUAD.5	0.406562	0.55	0.58	0.629291	-0.7736	-0.264	0.4726	1.3504	-0.5661	0.5547	51	NA	0.561686	2.54237	58	0.428257	11	15	0.897501	3.41649	45	2.47625	13	0.965418	3.01351	985.241	-579.717	1231.29	0	531	0	531	0	0.233703	0.0123835	0	0	0.0817551	0.0183428	0.0899538	0.0446846	0	0.0273065	0.00739791	0	0.00308481
TCGA-93-8067	LUAD	C2	NA	0.266696	0.68	0.2	4.28147	0.4178	0.1275	-0.0146	0.2221	0.8755	0.2253	199	9	4.41556	12.5345	465	0.617541	16	40	0.847637	3.69291	78	2.83321	17	1	1.96941	-456.829	-28.7309	2257.49	0	186	0	186	0.00804853	0.00551722	0.04513	0.0330852	0	0.0369891	0.0639408	0.429276	0.000345624	0.00619603	0.0119083	0.00352752	0.0347959	0.0179324
TCGA-93-A4JO	LUAD	C3	NA	0.493245	0.8	0.46	11.1603	-0.3572	-0.1175	1.0605	2.0743	0.3815	0.2089	24	NA	0.314792	1.45949	77	0.454307	14	29	0.874492	3.63691	64	3.13416	24	0.986189	2.34214	-435.63	-871.414	912.651	1	33	0	33	0	0.113455	0	0.00650966	0	0.0273428	0.0596694	0.266811	0	0.0327184	0.0434443	0	0.0310538	0.0091924
TCGA-97-7554	LUAD	C2	LUAD.3	0.266182	0.71	0.42	9.17804	-0.2511	-0.124	0.6668	1.0519	1.094	0.5713	189	36	3.53005	11.2962	165	0.666645	24	37	0.829918	3.63672	80	1.94591	7	1	3.45886	232.948	-198.635	1052.63	0	775	0	775	0	0.0274675	0.00951613	0.00961258	0	0	0.0523602	0.386353	0	0.0232799	0.0393812	0.010925	0.0336439	0
TCGA-97-7941	LUAD	C3	LUAD.5	0.227724	0.64	0.06	2.12937	-1.1713	-0.2345	0.5858	1.1105	0.5821	0.3034	42	5	0.735093	2.35842	61	0.0267957	2	3	0.720599	2.19388	21	3.36213	31	0.979076	3.02244	-852.496	-931.571	2784.47	0	484	0	484	0	0.125698	0.00672271	0.0140803	0	0.0159606	0.0290334	0.440502	0	0.0761714	0.00251861	0	0.0157209	0
TCGA-97-8179	LUAD	C3	NA	0.116845	0.52	0.22	4.09715	-0.1497	-0.03	0.0704	-0.346	-0.1711	0.0571	71	101	1.1527	4.13284	80	0.846907	27	19	NA	NA	NA	1.76015	7	0.904536	1.48692	-728.605	-682.662	528.476	0	435	0	435	0.0109154	0	0.0691521	0.0501756	0	0.0799127	0.0228617	0.469036	0	0.0567715	0.019175	0.00651957	0.0173028	0.00296996
TCGA-99-AA5R	LUAD	C3	NA	0.415893	0.04	0.01	18.454	-1.0489	-0.2695	1.2136	2.4485	0.3399	0.1762	18	31	0.390856	1.29283	109	0.00560625	0	0	0.920107	4.77295	179	3.78122	46	0.987615	1.87593	600.572	-1330.71	717.853	0	658	0	658	0.0844466	0.0697708	0.0023312	0.011198	0	0.0423901	0.016636	0.162354	0.0116217	0.0139119	0.0406945	0	0.0686391	0
TCGA-MN-A4N1	LUAD	C1	NA	0.158387	0.52	0.55	1.7206	0.3477	0.093	-0.3998	-0.6151	-1.0106	0.2204	224	194	3.45033	11.5206	293	0.66425	21	64	0.783755	1.2614	5	0.636514	2	0.918296	4.07853	416.456	-334.47	464.754	0	827	0	827	0.0429117	0	0.0602112	0.00937001	0	0.231796	0	0.273072	0	0.0144288	0.0991012	0	0	0.0238211
TCGA-MP-A4T7	LUAD	C3	NA	0.263226	0.66	0.06	3.39345	0.0607	-0.043	0.4553	0.6871	-0.0586	-0.0419	78	0	0.790935	3.54456	54	0.499601	14	18	0.865449	2.07526	11	2.30349	11	0.960629	2.27192	38.6177	-720.793	3170.89	1	167	0	167	0.0213762	0.00939891	0.077265	0	0	0.0675048	0.0129321	0.357478	0	0.0106748	0.0183869	0.00640782	0.0458097	0
TCGA-MP-A4TE	LUAD	C1	NA	0.204612	0.32	0.09	7.87474	-0.0947	0.0015	-0.7116	0.0034	-1.9928	-0.2487	71	5	1.03348	3.53106	145	0.450284	14	16	0.927012	4.02676	77	1.38629	4	1	2.22942	-374.429	-248.773	1811.27	1	896	1	226	0	0.205856	0.0100907	0	0.0151506	0.0335548	0	0.0554369	0.0474627	0	0.00160649	0.0317145	0	0.0579476
TCGA-MP-A4TH	LUAD	C3	NA	0.394304	0.6	0.1	22.9845	-1.3306	-0.318	0.9473	2.4024	-0.1978	0.0557	33	8	0.653027	3.02767	80	0.230483	6	16	0.909854	4.31719	115	4.10987	63	0.99197	1.08007	-292.925	-1291.47	3944.98	0	741	0	741	0.125366	0.0832414	0.00778459	0.012416	0	0	0.0165644	0.186515	0	0.0320741	0.00958475	0	0.0408868	0
TCGA-MP-A4TI	LUAD	C2	NA	0.508272	0.78	0.55	6.76033	0.485	0.1095	1.5009	2.0343	1.4995	0.6742	96	NA	2.48871	5.60674	80	0.172183	7	44	0.912902	1.46926	5	4.18649	71	0.982125	1.76506	329.049	156.68	757.454	1	429	1	84	0	0.0621165	0	0.00831998	0	0.14836	0.10258	0.248967	0	0.0290609	0.00316873	0	0.0276708	0
TCGA-MP-A5C7	LUAD	C3	NA	0.067335	0.13	0.07	5.31217	-0.8864	-0.3005	-0.5917	-0.518	-1.2485	-0.4225	31	2	0.830729	1.57552	137	0.219252	6	14	0.895748	2.72713	21	1.09861	3	1	1.37518	-299.355	-637.82	3824.44	0	2248	0	2248	0.000311978	0.0334925	0.0463427	0.0104434	0	0.0463676	0.00793317	0.181771	0	0.111556	0.0347187	0	0.159641	0.0286268
TCGA-NJ-A55R	LUAD	C3	NA	0.345369	0.77	0.32	4.937	-0.2662	-0.093	-0.0401	0.8884	-0.9608	0.1776	94	197	2.07097	6.4966	62	0.183803	17	18	0.653412	3.48761	208	2.73011	17	0.96361	6.42177	33.1532	-46.3499	-791.249	0	603	0	603	0.200783	0	0.00085975	0	0	0.162952	0.0129061	0.156253	0	0.0657462	0	0	0.000638593	0
TCGA-05-4415	LUAD	C2	LUAD.6	0.176539	0.33	0.22	0.411905	0.9129	0.4435	-0.0966	0.1968	0.6154	-0.2839	82	40	1.62397	5.16191	171	0.815406	19	24	0.859637	3.25303	44	2.42834	16	0.875838	4.79393	-271.817	1400.25	-1836.44	1	91	1	60	0	0.0675414	0.0312215	0	0	0.040858	0.0956403	0.124117	0.0275738	0	0.0268166	0.0112042	0.0489049	0.0249289
TCGA-05-4418	LUAD	C2	LUAD.6	0.437817	0.45	0.59	22.4737	0.1704	0.273	0.7954	1.8467	1.4031	0.1044	70	13	2.08654	6.91539	65	0.22373	5	5	0.822354	3.85037	108	4.26009	77	0.980729	6.02749	-233.035	-541.342	2657.65	1	274	0	274	0	0.167301	0.0119952	0	0	0.00296802	0.0605609	0.248634	0	0.0372763	0	0	0.039253	0
TCGA-05-4426	LUAD	C6	LUAD.5	0.226346	0.3	0.08	2.09484	-0.2883	-0.055	0.5145	0.2404	0.4557	0.2166	24	80	0.177638	1.30268	133	0.148541	4	14	0.842665	0.584091	2	3.12659	27	0.948647	2.04492	-407.975	-763.979	2513.97	0	791	1	457	0	0.144136	0	0	0	0.088079	0.00393408	0.362211	0.0267719	0	0.0524185	0.0228034	0.00974323	0
TCGA-05-5423	LUAD	C2	LUAD.5	0.219622	0.41	0.06	0	-0.5439	0.0615	1.1476	1.5152	0.7969	-0.354	83	0	0.989849	4.20686	112	0.800109	13	12	NA	0	1	3.37048	30	0.990969	2.51039	962.947	-1299.19	146.071	0	151	0	151	0.0229963	0.0275637	0.0595239	0.128059	0.00175067	0.0113487	0	0.375683	0	0.0703671	0.0282311	0.0156757	0.0265417	0
TCGA-17-Z015	LUAD	NA	NA	0.132057	NA	NA	NA	NA	NA	NA	NA	NA	NA	NA	NA	3.45672	14.6748	NA	NA	NA	NA	NA	NA	NA	NA	NA	NA	NA	NA	NA	NA	NA	NA	NA	NA	NA	NA	NA	NA	NA	NA	NA	NA	NA	NA	NA	NA	NA	NA
TCGA-17-Z032	LUAD	NA	NA	0.311397	NA	NA	NA	NA	NA	NA	NA	NA	NA	NA	NA	1.03862	2.99716	NA	NA	NA	NA	NA	NA	NA	NA	NA	NA	NA	NA	NA	NA	NA	NA	NA	NA	NA	NA	NA	NA	NA	NA	NA	NA	NA	NA	NA	NA	NA	NA
TCGA-17-Z033	LUAD	NA	NA	0.299407	NA	NA	NA	NA	NA	NA	NA	NA	NA	NA	NA	1.5959	4.06798	NA	NA	NA	NA	NA	NA	NA	NA	NA	NA	NA	NA	NA	NA	NA	NA	NA	NA	NA	NA	NA	NA	NA	NA	NA	NA	NA	NA	NA	NA	NA	NA
TCGA-17-Z059	LUAD	NA	NA	0.308432	NA	NA	NA	NA	NA	NA	NA	NA	NA	NA	NA	1.22538	4.33596	NA	NA	NA	NA	NA	NA	NA	NA	NA	NA	NA	NA	NA	NA	NA	NA	NA	NA	NA	NA	NA	NA	NA	NA	NA	NA	NA	NA	NA	NA	NA	NA
TCGA-38-A44F	LUAD	C3	NA	0.399931	0.74	0.13	5.0028	-0.9819	-0.146	1.1018	2.1364	0.8804	0.345	4	NA	0.206034	0.323768	33	3.92e-06	1	0	0.920404	4.31793	109	3.5159	36	0.98113	2.68856	421.458	-781.27	1119.01	0	133	0	133	0.100674	0	0	0.0507151	0	0.0365734	0.0717746	0.20453	0	0.068627	0.0180497	0	0.055214	0
TCGA-44-2659	LUAD	C3	LUAD.3	NA	0.58	0.31	5.7308	-0.8307	-0.1355	0.7728	1.7801	0.6242	0.2122	151	153	2.72477	10.7306	136	0.701639	22	17	0.851419	4.35756	167	4.38575	88	0.979545	2.077	-207.179	-981.696	2113.39	0	1367	1	1146	0	0.103354	0	0.0205457	0	0	0.0665873	0.147167	0	0.0602239	0.0263083	0	0.00950466	0
TCGA-44-5643	LUAD	NA	NA	0.404381	0.44	0.01	16.0196	NA	NA	NA	NA	NA	NA	75	2	1.174	3.30572	193	0.947038	15	24	0.929179	2.78357	20	NA	NA	NA	NA	NA	NA	NA	0	1013	0	1013	NA	NA	NA	NA	NA	NA	NA	NA	NA	NA	NA	NA	NA	NA
TCGA-44-A479	LUAD	C2	NA	0.554133	0.64	0.65	7.48037	0.0896	-0.0085	1.2817	2.2273	0.4783	0.1992	208	606	2.09103	7.87923	112	0.376975	8	31	0.898027	5.06659	282	3.72319	50	0.951729	5.85667	309.29	311.511	-411.029	0	486	1	437	0	0.0508817	0	0.0194623	0	0.0837789	0.108372	0.161637	0	0.0283709	0.00258782	0	0.0240234	0
TCGA-49-4501	LUAD	C2	LUAD.5	0.293295	0.57	0.46	7.93763	-0.853	0.124	0.7525	1.7852	0.882	0.2617	18	6	0.678763	1.15095	255	0.595694	15	28	0.915458	2.98265	26	4.25753	74	0.989188	2.39674	499.828	-1137.96	1953.08	1	1421	1	545	0	0.12766	0.0384893	0.0102479	0	0.0184612	0.0248705	0.221527	0	0.0518775	0.0294475	0.00245865	0.0395018	0
TCGA-49-6743	LUAD	NA	NA	0.450274	0.73	0.08	2.83402	NA	NA	NA	NA	NA	NA	302	241	6.51513	19.1012	147	0.611248	21	33	0.869276	3.81999	81	NA	NA	NA	NA	NA	NA	NA	0	1621	0	1621	NA	NA	NA	NA	NA	NA	NA	NA	NA	NA	NA	NA	NA	NA
TCGA-49-6761	LUAD	C2	LUAD.3	0.366213	0.71	0.21	15.5101	0.0876	0.0795	0.5371	1.4827	0.5523	0.3379	81	11	1.67528	4.75659	83	0.441063	13	24	0.601052	0.967355	5	1.86915	10	0.811764	1.76608	225.322	-149.276	1366.38	0	354	0	354	0	0.0592232	0.0134061	0	0	0.0354251	0.110949	0.229281	0.00948157	0	0.0124544	0.00489286	0.0676024	0
TCGA-50-5930	LUAD	C3	NA	0.438796	0.05	0.18	NA	-0.158	-0.0745	0.7107	1.6898	-0.3308	0.5071	259	79	8.32981	28.6848	235	0.230143	2	24	0.888115	3.81042	73	2.30259	10	1	5.14399	-833.628	-592.809	2665	1	282	1	177	0	0.0355991	0.00106945	0	0.000244471	0.0560881	0.0476795	0.246185	0	0.0112947	0.0220805	0.0047561	0.00372754	0.00375399
TCGA-50-5932	LUAD	C3	LUAD.1	0.0800958	0.16	0.08	NA	-0.5204	-0.203	-0.1375	-0.2734	0.0707	-0.1919	45	257	0.493177	2.096	175	0.947198	9	25	0.850339	2.62844	22	2.3979	11	1	1.93272	-537.3	-833.467	4168.6	1	1235	1	1090	0	0.0390236	0.0390345	0	0	0.0389741	0.0132885	0.40322	0	0.0476267	0.0435874	0.006403	0.038054	0
TCGA-55-6642	LUAD	C3	LUAD.2	0.369819	0.63	0.39	9.64293	-0.1457	-0.0875	0.6363	1.5944	-0.0118	0.6706	45	141	1.06312	3.24843	98	0.398323	12	34	0.873926	5.7024	682	3.24446	29	0.963521	2.6641	-64.1198	399.417	1109.6	0	2449	0	2449	0	0.0097417	0	0.0169067	0	0.0866654	0.0374653	0.167036	0	0.0417234	0	0	0	0.0727129
TCGA-55-6970	LUAD	C3	LUAD.6	0.321536	0.44	0.21	6.92697	0.1618	-0.057	0.8315	1.3201	0.5481	-0.0581	104	94	1.09633	4.7705	124	0.834405	12	16	0.747807	3.63998	130	3.52178	38	0.968164	1.57143	-410.659	165.402	3599.95	1	464	1	457	0.0185569	0.0177599	0.0603238	0	0	0.0366554	0.0425991	0.335033	0	0.0252474	0.0376141	0.00528487	0.0192864	0
TCGA-55-6984	LUAD	C1	NA	0.359703	0.19	0.03	10.1486	-0.1658	-0.002	-0.0647	1.0159	-0.2959	0.3702	14	60	0.222208	0.603135	109	0.160884	6	12	0.879485	2.58959	19	2.30259	10	1	1.76729	-255.439	207.15	2073.5	1	760	1	724	0.0975031	0.0666714	0.0352405	0.00291198	0	0.0266168	0	0.107708	0.0304246	0	0.0247915	0.0198476	0.0303998	0
TCGA-55-8208	LUAD	C2	NA	0.526583	0.76	0.62	9.55371	0.0432	-0.0005	1.6191	2.3728	0.9189	0.5592	148	108	2.76785	8.04133	60	0.0629349	7	18	0.891581	4.21485	113	3.67948	44	0.972329	4.73021	611.599	113.875	870.323	0	674	1	511	0.0327286	0.0417055	0	0.0263376	0	0.0351015	0.148316	0.239383	0	0.0260179	0.0231308	0.00789443	0.0275776	0
TCGA-55-8508	LUAD	C3	NA	0.404283	0.62	0.24	6.43347	-0.2077	-0.0695	0.3167	1.3128	-0.6042	0.3141	94	669	1.37613	4.50108	141	0.567421	10	36	0.881813	5.30728	411	2.27187	10	0.98666	4.5483	-763.079	-280.98	2421.71	0	617	0	617	0	0.0356354	0.00462003	0	0	0.168327	0.0116864	0.0456622	0.0606702	0	0	0.0222405	0	0.10331
TCGA-55-8510	LUAD	C3	NA	0.410543	0.72	0.35	6.30704	-0.1311	-0.0615	1.1572	1.6871	0.0911	0.4038	102	25	2.49813	7.37954	77	0.442503	22	42	0.886299	3.75268	69	3.42536	34	0.971357	2.94202	-224.629	-763.258	2741.1	0	539	0	539	0	0.0736655	0	0.0156171	0	0.0457797	0.0667305	0.246307	0	0.07669	0.0366303	0.0143528	0.0350952	0
TCGA-55-8616	LUAD	C3	NA	0.289043	0.61	0.23	9.20164	-0.5065	-0.0615	0.1083	1.0422	-0.1666	0.1059	192	55	3.51882	12.0396	94	0.637568	20	31	0.948503	2.27441	11	1.60944	5	1	3.21276	-225.42	-1232.24	3132.82	0	48	0	48	0.0619769	0.12484	0.00338405	0	0	0	0.0303362	0.31977	0	0.0143185	0.0221299	0	0	0.00228358
TCGA-62-8399	LUAD	C3	NA	0.212847	0.5	0.28	NA	0.1265	-0.0525	0.1411	0.3551	-0.2049	0.2362	136	7	3.96275	12.8933	78	0.656184	12	37	0.862019	3.58504	64	2.3979	11	1	5.16608	-4.92896	-282.007	-2160.91	0	2696	0	2696	0	0.164846	0.0637966	0	0.000369895	0	0	0.218402	0.00722999	0.0345372	0.0774397	0.0192216	0.0328228	0
TCGA-62-A46U	LUAD	C3	NA	0.423774	0.75	0.21	2.28887	0.1728	-0.0935	1.6688	1.2964	0.709	-0.041	26	0	0.36576	1.12776	95	0.321134	14	34	0.654859	0.719437	3	3.87195	64	0.931008	1.96064	859.389	29.0312	3100.51	0	2067	0	2067	0.00510819	0.00965841	0	0.0198898	0	0.317948	0.124315	0.231493	0	0.0152635	0.00450036	0.0120281	0.0324497	0
TCGA-64-1676	LUAD	C2	LUAD.3	0.398987	0.49	0.35	5.52271	0.0098	0.312	0.968	1.2774	0.2359	0.0257	279	63	4.30406	14.7126	192	0.776295	13	34	0.855498	2.42381	17	2.65932	15	0.982006	1.45924	-91.7963	-366.232	2371.22	0	1728	0	1728	0	0.0568576	0.0196164	0.0283094	0	0.0355006	0.028016	0.36915	0	0.0436226	0.11529	0	0.0406597	0
TCGA-64-1681	LUAD	C2	LUAD.5	0.294435	0.69	0.48	1.5852	-0.5634	-0.043	0.7058	0.8236	1.5491	0.2541	32	2	0.629611	1.91881	156	0.518158	23	26	0.888197	3.36111	44	2.84648	18	0.984815	3.26828	650.989	-1060.22	1648.88	1	1167	1	439	0.0461914	0.00489155	0.00572868	0.146395	0	0	0.0900069	0.307454	0	0.0657237	0.0384461	0	0.0310963	0
TCGA-64-5815	LUAD	NA	NA	0.300375	0.65	0.14	0.673496	NA	NA	NA	NA	NA	NA	89	5	1.50256	4.01705	92	0.306991	8	31	0.947069	3.86171	59	NA	NA	NA	NA	NA	NA	NA	0	866	0	866	NA	NA	NA	NA	NA	NA	NA	NA	NA	NA	NA	NA	NA	NA
TCGA-67-3774	LUAD	C3	LUAD.1	0.27448	0.52	0.07	10.256	-0.8493	-0.144	0.7333	1.4556	-0.1846	0.1133	62	0	0.960367	2.54215	127	0.246698	6	10	0.916955	3.23351	34	2.93192	20	0.9787	2.89067	808.018	-690.1	3628.36	0	385	0	385	0	0.153652	0.0131203	0.0028518	0	0	0.0450873	0.19744	0	0.0497398	0.0311229	0.0159635	0.0511378	0
TCGA-69-7764	LUAD	C3	LUAD.1	0.162911	0.2	0.41	9.01596	-0.4114	-0.177	0.0834	1.1146	0.0743	-0.0636	28	39	0.800058	2.24632	144	0.66138	5	20	0.875364	4.07391	105	2.91743	20	0.973863	2.01364	-417.603	-431.774	2082.23	0	414	0	414	0	0.270177	0.0142648	0	0	0.0118936	0.0609606	0.0678691	0.00811099	0.00666137	0.0259468	0	0.0158251	0
TCGA-69-8255	LUAD	C2	NA	0.422948	0.63	0.19	15.6554	0.8067	0.38	0.7057	1.9764	0.2387	-0.426	145	127	2.07313	7.67057	252	0.609527	17	50	0.733086	3.7431	165	2.94427	63	0.710637	4.05742	-745.58	782.718	-2243.29	0	129	0	129	0	0.15934	0.00100421	0	0	0	0.0441186	0.14255	0	0.0280426	0.0272227	0	0.0536658	0.0115739
TCGA-73-7499	LUAD	C2	LUAD.5	0.323129	0.62	0.35	5.54695	0.6998	0.4065	0.9403	2.11	0.8187	-0.072	48	7	0.36329	1.7559	166	0.665101	20	35	0.844147	3.69907	80	4.48456	100	0.973809	2.98676	-330.533	-82.8002	721.855	1	1531	1	1447	0	0.0895556	0	0.0171475	0	0.0192677	0.112936	0.125385	0	0.0566283	0.0197164	0	0.0467723	0
TCGA-75-6203	LUAD	C3	LUAD.5	0.352845	0.74	0.06	0.696401	-1.1078	-0.3045	1.5082	1.2251	0.3382	0.0538	8	0	0.153385	0.306771	57	0.253223	8	5	0.971577	1.56369	5	3.16342	24	0.995397	NA	252.851	-1014.72	3266.49	0	NA	0	NA	0	0.0236976	0	0.0310981	0	0.0943241	0.0121631	0.513887	0	0.0526579	0.0204296	0.00662146	0	0.0241831
TCGA-75-6205	LUAD	C2	LUAD.6	0.587876	0.73	0.68	10.9772	0.1197	-0.0075	1.6492	1.9619	1.4706	0.5938	24	1	0.307386	1.29102	130	0.183436	20	10	0.865396	3.48352	56	3.57315	41	0.962187	NA	136.704	-393.083	516.997	1	NA	1	NA	0.00390636	0.0257819	0	0.0247023	0	0	0.0844029	0.407958	0	0.0692504	0.022285	0.00237332	0	0.0446443
TCGA-78-7162	LUAD	C3	LUAD.5	0.331893	0.73	0.07	NA	-0.9109	-0.1815	0.5906	1.5946	-0.1883	-0.0126	14	3	0.738285	1.94907	62	0.122352	5	9	0.872208	3.87492	85	3.83981	54	0.962603	2.19558	542.968	-613.735	2681.58	1	3169	1	2218	0	0.107752	0.02772	0.00559405	0	0.0039415	0.0576475	0.262117	0	0.0705268	0.0155697	0	0.0315343	0.0011191
TCGA-78-7166	LUAD	C1	LUAD.1	0.247767	0.37	0.03	1.52863	0.295	0.179	-0.314	0.8532	-0.4135	-0.1594	75	53	1.97178	5.47389	59	0.093511	3	12	0.915284	3.14307	31	2.42404	13	0.945065	2.41701	-1515.95	-496.288	3121.11	1	258	0	258	0.108739	0.0096861	0.0206063	0.00183238	0	0.141827	0.0313528	0.0532396	0.0276192	0	0.0188457	0.00665526	0.0290507	0.102601
TCGA-78-7220	LUAD	NA	NA	0.162519	0.39	0.2	4.59632	NA	NA	NA	NA	NA	NA	367	146	6.51001	20.8437	237	0.910963	24	41	NA	NA	NA	NA	NA	NA	NA	NA	NA	NA	1	807	1	531	NA	NA	NA	NA	NA	NA	NA	NA	NA	NA	NA	NA	NA	NA
TCGA-78-8655	LUAD	C3	NA	0.226649	0.54	0.31	9.39469	-0.6547	-0.136	0.7539	1.1313	0.1406	0.2513	53	7	0.797444	2.56954	107	0.372396	10	20	0.86374	1.68076	7	2.71296	16	0.978494	1.40296	-1066.84	-1374.94	3232	0	2360	0	2360	0	0.0429298	0	0.0119591	0	0.0763224	0.0724275	0.335895	0	0.0507364	0.0334686	0	0.0449724	0
TCGA-86-7711	LUAD	NA	NA	0.550371	0.67	0.08	3.26772	NA	NA	NA	NA	NA	NA	89	318	2.17609	5.73138	141	0.521112	14	43	0.927344	4.52098	131	NA	NA	NA	NA	NA	NA	NA	1	1046	1	1046	NA	NA	NA	NA	NA	NA	NA	NA	NA	NA	NA	NA	NA	NA
TCGA-86-7714	LUAD	C3	LUAD.4	0.214316	0.33	0	1.63286	-0.9577	-0.3235	0.5936	-0.3541	0.6155	0.1622	41	18	0.761091	2.06129	54	0.0639225	3	2	NA	NA	NA	0.693147	2	1	1.61253	-714.965	-942.242	2782.96	1	625	1	625	0	0.0538298	0.046621	0.156584	0	0	0	0.338126	0	0.106482	0.0331047	0.00579842	0.025938	0.0145685
TCGA-86-7953	LUAD	NA	NA	0.424445	0.65	0.15	5.62094	NA	NA	NA	NA	NA	NA	35	NA	0.328998	1.31599	238	0.715295	21	39	0.727556	2.64655	38	NA	NA	NA	NA	NA	NA	NA	0	997	0	997	NA	NA	NA	NA	NA	NA	NA	NA	NA	NA	NA	NA	NA	NA
TCGA-86-8074	LUAD	C2	NA	0.184861	0.49	0.44	6.90984	0.281	0.103	0.5861	0.5334	0.9929	0.5943	30	1	0.596046	1.85437	176	0.734583	15	46	0.883902	3.21527	38	3.04261	24	0.957381	2.64578	327.028	64.9648	2454.05	0	24	0	24	0.007965	0.00649519	0	0.0671143	0	0.0077632	0.0754515	0.344252	0.0464972	0	0.0425911	0.0263775	0.0683153	0
TCGA-86-8358	LUAD	C1	NA	0.102282	0.28	0.53	8.35139	1.3917	0.2935	0.0297	0.5896	-0.497	-0.1365	537	277	8.28085	27.8213	429	0.738431	17	70	0.825749	3.27847	53	0.693147	2	1	6.68044	-982.216	2036.28	1717.9	0	653	0	653	0	0.14096	0	0	0	0.0662958	0.0541774	0.218858	0	0.00431104	0.00849936	0	0.0215476	0.00576212
TCGA-86-A4D0	LUAD	C2	NA	0.146812	0.21	0.59	1.77118	1.1034	0.369	-0.1521	0.2438	-0.2352	-0.5037	NA	NA	0	0	178	0.487873	7	25	0.728059	2.98093	60	2.73634	16	0.986926	2.01195	-1012.96	1090.33	-2613.16	1	116	0	116	0	0.0598428	0	0.0597272	0	0.0217063	0.0566524	0.246279	0.0139889	0	0.0212279	0	0.0649972	0
TCGA-91-6830	LUAD	NA	NA	0.323279	0.72	0.16	NA	NA	NA	NA	NA	NA	NA	102	10	2.2368	5.97502	60	0.253144	9	19	0.893207	3.29493	40	NA	NA	NA	NA	NA	NA	NA	0	60	1	18	NA	NA	NA	NA	NA	NA	NA	NA	NA	NA	NA	NA	NA	NA
TCGA-91-6835	LUAD	C3	LUAD.5	0.506208	0.79	0.45	NA	-0.0573	-0.159	1.534	2.3644	0.8918	0.3818	36	0	0.701134	2.19104	63	0.423551	10	23	0.896616	1.74473	7	4.72032	125	0.977633	3.26074	469.542	41.1	2743.66	0	79	0	79	0.0839565	0.0418997	0	0.0023784	0	0.094936	0.0881781	0.275255	0	0.0246802	0	0	0	0
TCGA-91-6836	LUAD	NA	NA	0.206169	0.33	0.04	NA	NA	NA	NA	NA	NA	NA	242	127	3.62843	12.125	395	0.647685	17	42	0.645443	2.42764	43	NA	NA	NA	NA	NA	NA	NA	0	417	0	417	NA	NA	NA	NA	NA	NA	NA	NA	NA	NA	NA	NA	NA	NA
TCGA-93-A4JN	LUAD	C2	NA	0.304684	0.63	0.3	11.973	0.281	-0.003	0.4344	1.2699	1.3871	0.5378	37	26	0.617948	2.0304	90	0.646614	22	23	0.924129	4.56009	139	2.8571	18	0.98849	1.28927	627.514	224.048	379.135	0	718	0	718	0.0905043	0.0616868	0.0159788	0	0	0.00255908	0.0157643	0.24532	0	0.0747144	0.035592	0	0.00588138	0.0171548
TCGA-95-8494	LUAD	C4	NA	0.214786	0.47	0.35	1.06754	0.5219	0.192	0.3459	-0.4104	0.6655	-0.011	47	15	1.03464	2.35667	139	0.863201	18	39	NA	NA	NA	1.94591	7	1	1.76461	-372.009	-508.014	2429.19	0	84	0	84	0.011051	0.00697197	0.0888653	0.171142	0	0	0	0.198854	0.0155304	0.00789578	0.249401	0	0.0153296	0.0306282
TCGA-97-7937	LUAD	C1	LUAD.3	0.187472	0.41	0.52	1.62465	-0.0328	-0.003	-0.0694	-0.5248	-0.6963	0.0713	149	151	3.40126	13.605	184	0.703899	22	21	0.842183	0.925233	3	0.693147	2	1	4.63632	-369.604	32.1847	1076.96	0	564	0	564	0	0.0119794	0.0105875	0.0456375	0	0.0954209	0.034993	0.357539	0.00193767	0.109703	0.000953707	0.0187614	0.00233494	0.0298433
TCGA-97-7938	LUAD	C3	LUAD.5	0.218783	0.39	0.14	1.4095	-1.1517	-0.2545	0.3742	0.6884	-0.1436	0.0846	178	108	3.17585	10.6796	74	0.229179	7	16	0.88642	2.12554	11	2.45831	12	0.989297	2.91411	1212.71	-581.974	2484.39	1	18	0	18	0	0.107249	0.00846997	0.00269104	0	0.0350444	0.0322883	0.338928	0.0071001	0.0522684	0.0182583	0.00364423	0.000497513	0
TCGA-97-8547	LUAD	C6	NA	0.24642	0.52	0.12	NA	-0.4593	-0.0835	0.6237	-0.1155	0.2648	0.7887	18	29	0.521028	1.4473	250	0.400331	9	31	NA	NA	NA	2.19722	9	1	2.82084	288.545	-1124.02	2073.35	0	657	0	657	0.0153576	0	0.0628445	0.0344749	0	0.347294	0.0052007	0.304639	0	0.0492251	0.0460616	0	0.0113933	0
TCGA-97-8552	LUAD	C3	NA	0.248435	0.73	0.18	3.20154	-1.4136	-0.2335	0.9991	1.3206	-0.2643	0.0953	10	2	0.171798	0.572659	99	0.33641	19	26	NA	NA	NA	3.37909	30	0.993501	2.4546	46.3119	-1629.64	1448.92	0	626	0	626	0.0886129	6.21e-05	0.0101261	0.0426979	0	0	0.00978349	0.392757	0	0.0757265	0.0749054	0	0.045672	0
TCGA-97-A4M0	LUAD	C3	NA	0.215143	0.45	0.2	2.35998	-0.8945	-0.2095	0.909	1.4457	1.0561	-0.1789	138	166	3.26013	10.1657	174	0.662792	12	26	0.83039	1.99119	11	3.6705	44	0.969957	1.78584	-83.7638	-1313.84	2601.54	0	652	0	652	0	0.0418726	0.00970048	0.0786289	0	0	0.0343942	0.187017	0	0.0790105	0.0698793	0	0.0679993	0
TCGA-97-A4M1	LUAD	C3	NA	0.173137	0.64	0.26	3.53325	-1.3831	-0.211	0.7392	0.4163	0.1529	-0.1329	17	NA	0.315078	1.08845	201	0.65569	17	20	NA	NA	NA	2.27187	10	0.98666	1.54689	533.368	-1325.33	3115.83	0	601	0	601	0.0170859	0	0.0279734	0	0	0	0.0169263	0.390384	0	0.177295	0.0791825	0	0.0293594	0.00567772
TCGA-J2-A4AG	LUAD	C3	NA	0.479429	0.69	0.38	9.01633	-0.9607	-0.21	0.7981	1.6463	0.4246	0.4007	38	46	0.819744	2.27707	59	0.156402	2	8	0.906045	3.50748	48	3.17483	27	0.963284	2.88371	1563.67	-317.608	2228.16	0	988	0	988	0	0.15137	0.0359091	0.00582727	0	0	0.00752403	0.254234	0.0580418	0	0.0320725	0.0057605	0.000920263	0
TCGA-L9-A743	LUAD	C6	NA	0.50433	0.91	0.2	16.1171	0.0607	-0.017	1.1342	2.0206	0.5913	0.5987	69	48	1.04012	3.05733	121	0.198013	14	51	0.885434	4.78769	223	4.27781	77	0.984806	2.23426	1081.71	-560.658	1779.94	0	664	0	664	0.0520293	0.0400403	0.0663842	0.0486033	0	0	0.0370353	0.209742	0.0112966	0.0239779	0.0452905	0.00197751	0.0113308	0.0111278
TCGA-MP-A4T6	LUAD	C3	NA	0.203721	NA	NA	10.9828	-1.0425	-0.284	0.4636	1.1917	0.689	-0.2169	36	NA	0.668687	1.65718	128	0.806012	NA	NA	0.817984	3.01744	40	3.20245	26	0.982919	2.28828	-54.0481	-1681.42	3250.74	1	1790	0	1790	0	0.179135	0	0.00618423	0	0.137822	0.0546318	0.136258	0	0.0540477	0.0262471	0.00216515	0	0
TCGA-NJ-A4YI	LUAD	C3	NA	0.175491	0.42	0.11	9.22692	-1.0922	-0.164	0.5068	-0.4286	0.2325	0.0842	158	127	3.60431	11.1013	80	0.820236	15	22	0.348565	0.241607	2	1.60944	5	1	4.90352	-274.507	-1552.57	875.56	1	4	0	4	0.00632177	0.00406713	0	0.11482	0	0.0540313	0.0100751	0.437821	0	0.0166292	0.0925543	0.0144996	0.0347941	0
TCGA-05-4249	LUAD	C3	LUAD.5	0.251681	0.51	0.26	2.15189	-0.8788	-0.1325	0.7904	0.9536	0.4666	0.2006	172	153	1.94994	8.17255	97	0.643059	22	10	0.682467	2.48253	38	3.47685	35	0.97792	2.07872	-420.274	-1082.67	3999.46	0	1523	0	1523	0.0301428	0.0100032	0.000452625	0.215164	0	0	0.0171593	0.285952	0	0.14482	0.0340049	0.0112978	0.035997	0
TCGA-05-4434	LUAD	NA	NA	0.38452	0.55	0.23	0.490229	NA	NA	NA	NA	NA	NA	19	43	0.437423	1.10814	182	0.240779	2	19	0.850692	3.25699	46	NA	NA	NA	NA	NA	NA	NA	1	457	0	457	NA	NA	NA	NA	NA	NA	NA	NA	NA	NA	NA	NA	NA	NA
TCGA-05-5715	LUAD	C6	LUAD.4	0.147922	0.27	0.01	0	-0.3258	-0.054	0.7904	0.3362	0.4189	0.2409	50	57	1.06513	2.9761	199	0.909825	10	11	0.711382	1.14493	5	1.09861	3	1	2.3439	-364.723	-849.52	2975.9	0	62	0	62	0	0.0524874	0.00758102	0.022979	0	0.186875	0.00503967	0.464145	0	0.0635955	0.00633829	0.003902	0.0130435	0
TCGA-17-Z004	LUAD	NA	NA	0.0687761	NA	NA	NA	NA	NA	NA	NA	NA	NA	NA	NA	0.232874	0.632088	NA	NA	NA	NA	NA	NA	NA	NA	NA	NA	NA	NA	NA	NA	NA	NA	NA	NA	NA	NA	NA	NA	NA	NA	NA	NA	NA	NA	NA	NA	NA	NA
TCGA-17-Z005	LUAD	NA	NA	0.614477	NA	NA	NA	NA	NA	NA	NA	NA	NA	NA	NA	1.08083	3.01996	NA	NA	NA	NA	NA	NA	NA	NA	NA	NA	NA	NA	NA	NA	NA	NA	NA	NA	NA	NA	NA	NA	NA	NA	NA	NA	NA	NA	NA	NA	NA	NA
TCGA-17-Z014	LUAD	NA	NA	0.218232	NA	NA	NA	NA	NA	NA	NA	NA	NA	NA	NA	3.33552	10.7121	NA	NA	NA	NA	NA	NA	NA	NA	NA	NA	NA	NA	NA	NA	NA	NA	NA	NA	NA	NA	NA	NA	NA	NA	NA	NA	NA	NA	NA	NA	NA	NA
TCGA-17-Z024	LUAD	NA	NA	0.187027	NA	NA	NA	NA	NA	NA	NA	NA	NA	NA	NA	NA	NA	NA	NA	NA	NA	NA	NA	NA	NA	NA	NA	NA	NA	NA	NA	NA	NA	NA	NA	NA	NA	NA	NA	NA	NA	NA	NA	NA	NA	NA	NA	NA	NA
TCGA-17-Z026	LUAD	NA	NA	0.343792	NA	NA	NA	NA	NA	NA	NA	NA	NA	NA	NA	8.65083	25.7952	NA	NA	NA	NA	NA	NA	NA	NA	NA	NA	NA	NA	NA	NA	NA	NA	NA	NA	NA	NA	NA	NA	NA	NA	NA	NA	NA	NA	NA	NA	NA	NA
TCGA-17-Z054	LUAD	NA	NA	0.169508	NA	NA	NA	NA	NA	NA	NA	NA	NA	NA	NA	0	0.280947	NA	NA	NA	NA	NA	NA	NA	NA	NA	NA	NA	NA	NA	NA	NA	NA	NA	NA	NA	NA	NA	NA	NA	NA	NA	NA	NA	NA	NA	NA	NA	NA
TCGA-38-4626	LUAD	C3	LUAD.5	0.44158	0.72	0.33	2.69965	-0.7396	-0.2125	1.4821	0.3982	0.6277	0.3491	133	121	1.94733	6.22555	101	0.0265281	2	8	0.535795	0.74277	4	3.39691	31	0.989204	2.36248	541.133	-478.982	907.133	0	3674	1	2518	0	0.0248469	0.064337	0	0	0.186808	0.000573635	0.393506	0	0.0593299	0.107012	0.028893	0.00695676	0.00658844
TCGA-38-4627	LUAD	C1	LUAD.6	0.336047	0.78	0.35	4.09678	-0.6538	-0.0145	1.0752	1.0961	0.7077	0.9754	18	NA	0.144492	0.809157	91	0.318698	8	4	0.913414	2.34286	13	3.73217	43	0.99228	2.15564	51.1875	-519.001	-1367.97	1	1147	0	1147	0	0.050151	0.00531567	0.00233883	0	0	0.0160258	0.534071	0	0.0808027	0.0271962	0.0238828	0.00330207	0
TCGA-38-4631	LUAD	C2	LUAD.6	0.310961	0.51	0.65	4.26598	0.8282	0.564	0.0869	0.5354	0.8751	-0.1696	314	229	5.86081	19.617	316	0.614074	16	42	0.882722	4.01981	95	1.79176	6	1	6.82379	-995.57	-278.558	-3579.42	1	354	1	354	0	0.187668	0	0	0	0.127677	0.0536763	0.107331	0.0746806	0	0.0285356	0.0792713	0.00234784	0.00254874
TCGA-44-2662	LUAD	C4	LUAD.6	0.535849	0.74	0.07	0.433531	0.5634	0.185	1.2267	0.6131	-0.2207	0.5935	75	5	1.83849	5.12999	214	0.631325	21	34	0.799412	3.02513	44	3.27169	27	0.992673	3.49182	161.733	192.981	1256.84	0	1280	1	245	0	0.036766	0	0.0110646	0	0.136393	0.0325102	0.304879	0.0012976	0.000208922	0.157245	0.0229511	0	0.0542627
TCGA-44-3919	LUAD	C2	LUAD.3	0.33971	0.49	0.25	13.4505	-0.056	0.013	1.1213	1.8246	1.2168	0.4013	24	33	0.334584	1.03163	121	0.310904	5	16	0.773998	3.12931	57	4.48932	96	0.983563	2.43603	-11.4367	-417.965	1854.3	1	1026	1	921	0	0.0588655	0	0.0739227	0	0	0.12474	0.244404	0	0.0871492	0.00804041	0	0.0230703	0
TCGA-44-6145	LUAD	C2	LUAD.6	0.492323	0.69	0.22	7.81537	0.0002	0.0045	1.0782	2.1379	0.542	0.4708	144	170	2.30001	8.37204	62	0.31587	13	8	0.918334	4.81852	190	3.65816	54	0.917066	1.54406	-50.2913	24.3519	3380.76	0	595	0	595	0	0.106946	0.00271821	0	0	0.0288347	0.113422	0.134618	0	0.0359665	0.0149784	0.0151889	0.0363069	0
TCGA-49-4490	LUAD	C1	LUAD.5	0.351666	0.74	0.42	5.76053	-0.7813	-0.0525	0.1147	0.5477	0.2076	0.5283	30	0	0.404371	1.18423	169	0.581069	26	28	0.928139	0.643337	2	2.30259	10	1	6.75733	139.33	-1444.44	1841.42	1	385	1	385	0	0.0882116	0.0141094	0.00555541	0	0.0918567	0.0551897	0.284909	0	0.0183942	0.0223213	0	0.0126971	0
TCGA-49-AARN	LUAD	C2	NA	0.362703	0.57	0.28	19.5575	-0.3988	-0.083	0.2742	1.3644	1.4347	0.3465	403	176	4.9711	20.0388	114	0.314025	6	20	0.887073	3.35685	44	2.70727	16	0.976441	2.46329	52.0602	-850.848	2541.5	1	1135	0	1135	0.116411	0.0308606	0.00368311	0.0484521	0	0	0.0190561	0.155942	0	0.0500451	0.0048944	0	0.0647029	0
TCGA-50-5066	LUAD	NA	NA	0.275078	0.73	0.53	12.808	NA	NA	NA	NA	NA	NA	149	NA	0.900648	3.71129	110	0.326909	9	14	0.794712	3.62734	96	NA	NA	NA	NA	NA	NA	NA	0	1442	1	477	NA	NA	NA	NA	NA	NA	NA	NA	NA	NA	NA	NA	NA	NA
TCGA-50-5935	LUAD	C3	LUAD.4	0.194456	0.61	0.22	NA	-0.9375	-0.1845	0.587	1.038	0.3166	0.0999	41	5	0.573644	2.53611	140	0.502641	16	13	0.80312	2.05996	13	3.52814	35	0.992348	2.91192	-4.08851	-915.904	1981.35	1	653	0	653	0.0175342	0.0229495	0.056246	0.0422638	0	0.0342241	0.0449462	0.240628	0	0.0222311	0.0389186	0	0	0.0154532
TCGA-50-6592	LUAD	NA	NA	0.499543	0.72	0.4	NA	NA	NA	NA	NA	NA	NA	126	21	2.20152	7.29817	175	0.397916	13	33	0.878021	4.08627	105	NA	NA	NA	NA	NA	NA	NA	1	777	1	777	NA	NA	NA	NA	NA	NA	NA	NA	NA	NA	NA	NA	NA	NA
TCGA-50-6594	LUAD	NA	NA	0.174477	0.4	0.05	3.02927	NA	NA	NA	NA	NA	NA	266	284	3.76603	14.5436	310	0.959532	15	47	NA	0	1	NA	NA	NA	NA	NA	NA	NA	1	370	1	285	NA	NA	NA	NA	NA	NA	NA	NA	NA	NA	NA	NA	NA	NA
TCGA-50-7109	LUAD	C2	LUAD.2	0.286207	0.56	0.17	13.662	0.1171	0.0385	0.4287	1.3986	0.0938	0.052	118	21	1.88065	6.5972	245	0.623629	16	30	0.816814	3.21157	51	2.87148	18	0.993463	2.21202	-727.256	529.898	3264.85	1	308	1	15	0	0.12513	0.00794824	0	0	0.0473955	0.074931	0.204729	0.000109038	0	0.0154858	0	0.0119755	0.00585713
TCGA-55-7281	LUAD	C6	LUAD.3	0.320708	0.58	0.08	5.28668	-0.5937	-0.0305	1.0695	1.0257	0.1568	0.5775	219	78	3.30852	12.0229	73	0.51886	15	12	0.9978	0.691622	2	2.84648	18	0.984815	3.03578	874.415	-745.943	907.669	0	872	1	339	0	0.0319264	0	0.245059	0	0	0.0840838	0.239176	0	0.0309327	0.0744146	0	0.0308102	0
TCGA-55-7574	LUAD	C3	LUAD.6	0.508642	0.81	0.47	2.59198	-0.3349	-0.1445	1.0561	2.3839	0.1303	0.5363	123	140	1.77477	6.53705	136	0.118625	11	15	0.815861	3.68915	92	3.37909	30	0.993501	2.05427	-72.3158	-103.891	3603.97	1	995	1	478	0.0310755	0.158769	0.0205392	0	0	0.0160912	0.0185974	0.163062	0	0.0112366	0.0344438	0	0	0.0576453
TCGA-55-7728	LUAD	C3	LUAD.6	0.367101	0.58	0.01	2.8992	-0.6885	-0.2645	1.6146	2.0426	0.7352	0.0838	33	1	0.625137	2.47078	81	0.0596101	1	11	0.690139	1.5891	10	3.14717	26	0.965953	1.91577	-277.526	-932.226	2183.95	0	704	0	704	0.0495107	0.00815536	0	0.0164064	0	0.388677	0.0215714	0.243299	0	0.0275229	0	0	0.0234234	0
TCGA-55-7994	LUAD	NA	NA	0.315335	0.49	0.16	1.06979	NA	NA	NA	NA	NA	NA	637	393	12.0541	40.8146	320	0.602325	14	51	0.93961	3.78226	56	NA	NA	NA	NA	NA	NA	NA	0	603	0	603	NA	NA	NA	NA	NA	NA	NA	NA	NA	NA	NA	NA	NA	NA
TCGA-55-7995	LUAD	NA	NA	0.3483	0.51	0.17	5.68474	NA	NA	NA	NA	NA	NA	203	124	4.96153	17.1561	281	0.725954	20	50	0.74582	2.33852	23	NA	NA	NA	NA	NA	NA	NA	0	889	1	468	NA	NA	NA	NA	NA	NA	NA	NA	NA	NA	NA	NA	NA	NA
TCGA-55-8094	LUAD	C2	NA	0.0643293	0.21	0.04	1.05192	0.4127	0.1535	-0.9687	-0.8143	0.9648	-0.4247	205	97	3.92083	11.7625	278	0.966197	14	37	0.959022	0.664743	2	0	1	NA	4.79107	102.322	-81.1258	2512.75	0	541	0	541	0.038827	0.0300544	0.154372	0	0	0.10188	0	0.0372818	0	0.208397	0.0124789	0.00862516	0.00812041	0
TCGA-55-8507	LUAD	C1	NA	0.163686	0.36	0.39	4.05052	0.2237	0.007	0.2522	0.1508	0.06	0.1408	375	309	7.10599	24.4125	235	0.854664	19	46	0.865508	2.59283	20	2.36938	11	0.988109	5.38351	-567.398	-171.648	2578.88	0	418	0	418	0.00890007	0.00848947	0.00966132	0	0	0.18669	0.0211863	0.186002	0.12683	0	0.027785	0.0266789	0	0.0420481
TCGA-55-8615	LUAD	C3	NA	0.180602	0.43	0.38	1.85153	-0.2728	-0.1845	-0.2542	-0.4104	-0.866	0.0754	61	81	1.30699	2.6708	254	0.824689	21	56	NA	NA	NA	1.09861	3	1	2.90879	46.0144	-780.854	4041.19	0	446	1	224	0.0351206	0.00725986	0.0280743	0	0	0.356651	0.00504875	0.265884	0	0.0085691	0.00481998	0	0.0252901	0
TCGA-62-8398	LUAD	C1	NA	0.2164	0.5	0.53	NA	0.4219	0.0635	0.5152	0.5746	-0.113	0.3822	52	162	0.694488	2.08347	149	0.658578	20	19	0.918898	2.60343	17	2.75167	16	0.992454	2.36603	-132.346	265.316	3420.47	1	444	0	444	0	0.0947132	0	0.0212382	0	0.0650814	0.0918805	0.19273	0	0.0347361	0.0413757	0.0141568	0.0307429	0.00588011
TCGA-62-A46R	LUAD	C2	NA	0.315831	0.58	0.13	8.48089	0.0062	-0.031	0.7334	1.134	1.2644	-0.1073	87	20	1.03467	4.98521	53	0.603808	21	20	0.858822	2.38116	16	2.85835	23	0.911612	2.01132	211.664	-649.866	1931.28	1	1725	0	1725	0	0.0637009	0.0515154	0.00222792	0	0.0262017	0.0152566	0.238071	0	0.138186	0.106497	0	0.0173995	0.000832313
TCGA-64-5779	LUAD	NA	NA	0.32002	0.56	0.39	8.26962	NA	NA	NA	NA	NA	NA	131	77	2.90942	9.40919	287	0.697047	17	44	0.80448	3.76668	108	NA	NA	NA	NA	NA	NA	NA	0	864	1	795	NA	NA	NA	NA	NA	NA	NA	NA	NA	NA	NA	NA	NA	NA
TCGA-67-6217	LUAD	C3	LUAD.5	0.348092	0.75	0.32	18.4053	-1.3492	-0.23	0.7276	1.6018	0.1587	-0.023	85	32	1.3947	5.06337	234	0.609049	19	35	0.72934	2.92271	55	3.61214	38	0.993004	2.82423	659.783	-1272.44	2770.27	0	422	1	296	0.0691524	0	0.00799248	0.0812436	0	0	0.047392	0.314668	0	0.0302892	0.0176852	0	0	0.00202716
TCGA-69-7973	LUAD	NA	NA	0.188759	0.45	0.13	1.2695	NA	NA	NA	NA	NA	NA	116	34	1.9898	6.97961	147	0.708898	22	22	0.867393	4.2548	135	NA	NA	NA	NA	NA	NA	NA	0	230	0	230	NA	NA	NA	NA	NA	NA	NA	NA	NA	NA	NA	NA	NA	NA
TCGA-69-7978	LUAD	NA	NA	0.491266	0.8	0.17	11.661	NA	NA	NA	NA	NA	NA	288	186	5.30544	15.3468	120	0.379051	13	25	0.778092	4.21076	224	NA	NA	NA	NA	NA	NA	NA	0	134	0	134	NA	NA	NA	NA	NA	NA	NA	NA	NA	NA	NA	NA	NA	NA
TCGA-69-8453	LUAD	C3	NA	0.341746	NA	NA	7.92194	-0.32	-0.1035	1.529	1.739	0.8282	0.3533	NA	NA	NA	NA	137	0.118766	5	7	0.845859	2.9828	34	3.77586	44	0.997798	2.44934	704.281	-145.518	1826.76	0	813	1	344	0	0.04543	0.000304314	0.0214606	0	0.146313	0.0501425	0.35857	0.0374821	0.000916674	0.0352476	0.00716911	0.0231025	0
TCGA-73-4658	LUAD	C6	LUAD.4	0.388599	0.71	0.4	8.81608	-0.4784	-0.019	1.3083	1.2308	-0.1552	0.6292	189	14	2.69577	8.79828	73	0.209711	7	17	0.867936	3.06065	34	3.44481	32	0.993963	1.22232	559.812	-428.96	1947.13	1	1600	0	1600	0	0.0697318	0.00120946	0.166806	0	0	0.0420819	0.290273	0.0344583	0	0.0242006	0.0108152	0.0149516	0
TCGA-73-4659	LUAD	C4	LUAD.2	0.249554	0.67	0.22	0.979335	0.2275	0.1125	0.7764	0.2562	-0.5435	0.316	58	11	1.69842	5.27405	132	0.338892	19	16	0.897663	4.02928	89	2.16396	9	0.984859	1.72222	-722.336	94.4502	2796.06	1	711	1	35	0	0.038301	0.0203726	0.00541161	0	0.121078	0	0.522789	0	0.0520863	0.0198673	0.0273112	0.0077523	0.00513077
TCGA-73-4675	LUAD	C3	LUAD.4	0.133261	0.43	0.07	1.2525	-0.7634	-0.113	0.3031	0.3204	-0.6313	0.283	24	237	0.714646	1.72706	123	0.774866	22	13	0.95474	1.71066	6	2.27187	10	0.98666	2.1153	-911.727	-1104.93	4040.95	1	922	1	361	0.0364342	0.0122448	0.0265137	0.0700895	0	0.13459	0	0.345071	0	0.0885493	0.0453027	0.00463588	0.0417327	0
TCGA-75-5125	LUAD	NA	NA	0.368868	0.69	0.44	2.69196	NA	NA	NA	NA	NA	NA	99	12	1.42956	4.59944	100	0.57895	15	28	0.936158	3.52108	43	NA	NA	NA	NA	NA	NA	NA	1	2027	1	1752	NA	NA	NA	NA	NA	NA	NA	NA	NA	NA	NA	NA	NA	NA
TCGA-75-6206	LUAD	C3	NA	0.122679	NA	NA	1.09921	-1.7797	-0.354	0.5161	-0.0099	0.0121	0.0636	53	1	0.552864	2.42646	111	0.420276	14	14	0.705638	1.26433	6	2.3979	11	1	1.1192	583.281	-1225.08	4640.65	0	2590	0	2590	0.00195929	0.00274761	0.0150838	0	0	0.174144	0.0253445	0.479415	0	0.0560817	0.000156161	0.0112795	0.0317966	0
TCGA-75-6212	LUAD	C3	LUAD.5	0.351746	0.57	0.14	13.8251	-0.7212	-0.1165	1.0646	1.4167	-0.067	0.1697	5	47	0.180616	0.481643	65	0.372809	14	0	0.911671	3.74776	61	3.07522	22	0.994881	1.14805	298.583	-963.167	3364.96	1	1516	1	1340	0	0.129453	0.00625136	0.109994	0	0	0.0074147	0.314871	0	0.0999505	0.00877361	0.00746976	0.00503265	0.00334297
TCGA-78-7150	LUAD	C2	LUAD.2	0.185561	0.54	0.15	3.54698	0.6944	0.245	-0.2501	-0.1616	0.7656	0.4785	104	110	3.65663	10.3159	283	0.543306	14	55	0.89347	1.43799	5	1.79176	6	1	6.76182	-523.653	962.084	512.502	1	666	1	139	0	0.0909107	0.0719684	0	0	0.0536108	0.0442033	0.295482	0.0250404	0	0.00471168	0.00470476	0.0521703	0
TCGA-78-7155	LUAD	C1	LUAD.2	0.107861	0.18	0.18	9.55232	1.2328	0.201	-0.5007	-0.2538	-2.0788	-0.5026	328	265	10.4112	41.5837	503	0.882231	17	78	NA	0	1	1.79176	6	1	5.72193	-1180.28	1651.83	-1824.81	1	1171	1	209	0	0.0547673	0	0	0	0	0.085931	0.367423	0.0177721	0	0.0178101	0	0.0474101	0
TCGA-78-7161	LUAD	C1	LUAD.2	0.0618421	0.25	0.16	0.92307	-0.7705	-0.1675	-0.5738	-0.1605	0.1576	0.2732	74	60	1.79335	4.80252	338	0.607745	7	60	0.938009	3.7063	52	2.07944	8	1	2.75939	-165.66	-659.498	3151.57	1	291	1	162	0	0.151281	0.0569902	0	0	0.0115759	0	0.167368	0	0.0527932	0.0275688	0.0131744	0.0655725	0
TCGA-78-7537	LUAD	C3	LUAD.4	0.122849	0.26	0.04	4.70909	-1.3004	-0.2335	0.1005	0.8954	-0.7449	0.1141	75	166	0.848478	3.71575	72	0.128491	2	5	0.929664	3.61809	49	2.89767	20	0.967265	1.78181	-710.457	-1138.85	3385.34	1	1622	0	1622	0	0.0926205	0.0115444	0.0520362	0	0	0.00298308	0.214237	0	0.0429383	0.0124971	0.00213487	0.0311166	0.00405472
TCGA-86-8055	LUAD	C1	NA	0.310279	0.72	0.5	10.1184	0.0402	-0.0305	0.7786	0.8212	0.6369	0.9242	31	NA	0.415458	1.06832	116	0.650065	19	24	0.889594	4.07876	98	2.5993	14	0.984936	7.08143	165.815	147.228	794.311	1	124	0	124	0	0.0219478	0.0357442	0.00393985	0	0.153073	0.0592433	0.418238	0.00307137	0.0332593	0.00845663	0.0268116	0	0.00831588
TCGA-86-8672	LUAD	C2	NA	0.418386	0.68	0.2	1.78633	0.229	0.161	0.6928	1.4102	0.2534	0.2615	106	87	2.51177	7.13572	126	0.478116	18	36	0.924072	3.51763	45	3.18772	31	0.928285	2.30975	-357.282	148.322	1310.13	1	19	0	19	0.0163611	0.00656545	0	0.0156276	0	0.0445976	0.0629468	0.303024	0.0168941	0	0.0172081	0.00995717	0.0501526	0
TCGA-86-A4P8	LUAD	C3	NA	0.399092	0.54	0	9.6567	-1.6294	-0.4865	1.4821	1.6309	0.6568	-0.0764	NA	NA	0.0286599	0	43	6.88e-05	0	0	0.279487	0.307048	3	3.76612	49	0.967702	1.4772	546.031	-990.653	1714.9	0	805	0	805	0	0.0860822	0.0265072	0	0	0.0512507	0.0223965	0.269196	0	0.0285881	0.0425025	0	0.0178497	0.0450677
TCGA-91-6828	LUAD	C3	LUAD.3	0.295857	0.63	0.5	NA	-0.172	-0.209	1.0955	1.3453	-0.2616	0.0634	81	129	1.56881	7.37921	127	0.522943	26	22	0.852146	3.8345	90	3.06596	23	0.977825	1.29848	-98.2039	-187.459	1640.95	0	323	0	323	0	0.0781613	0.00419259	0.0275927	0	0.0130184	0.0431456	0.371904	0	0.0127455	0.0371253	0.0118471	0.00215601	0.00541853
TCGA-95-A4VK	LUAD	C3	NA	0.306294	0.43	0	17.4657	-0.2772	-0.1215	0.2081	1.4619	0.1953	0.1569	90	22	1.80094	6.20323	225	0.190757	7	17	0.94668	2.92623	22	3.49166	34	0.99016	2.23693	-1673.06	-590.634	3455.54	0	651	1	496	0.0873249	0.175807	0.010422	0	0	0.0511655	0.0625537	0.142507	0	0.0173908	0.0134521	0	0.022521	0
TCGA-99-8025	LUAD	C1	NA	0.199753	0.57	0.33	3.64151	-0.1368	0.0745	0.0743	0.4294	0.3657	0.4813	212	161	3.5399	12.5533	240	0.724776	18	44	0.866452	3.50311	57	2.33837	11	0.975177	2.56964	-1007.72	-873.613	2985.69	0	1060	0	1060	0	0.215529	0.0132705	0	0	0.154547	0.00177819	0.328624	0.00883559	0.00526438	0	0.00735908	0	0.00706157
TCGA-J2-8194	LUAD	C3	NA	0.250183	0.56	0.05	2.6774	-1.2639	-0.22	0.4425	0.0723	-0.7359	0.3107	66	10	1.01836	4.04349	54	0.43608	14	7	NA	NA	NA	1.84622	7	0.94877	2.74772	44.9128	-1160.67	1845.37	0	724	1	470	0	0.0811334	0.00714566	0.0324989	0.0033141	0	0.0334959	0.290774	0.0374783	0	0.109679	0.0318328	0	0.0136941
TCGA-L9-A50W	LUAD	C3	NA	0.154588	0.24	0.01	8.32118	-0.8494	-0.2545	0.3914	0.4741	-0.2909	0.1742	21	NA	0.124472	0.964656	136	0.419106	10	21	0.842106	3.48896	63	3.17805	24	1	2.60174	29.1495	-1667.75	2154	1	442	1	389	0	0.108528	0	0.146759	0	0	0.0361333	0.162324	0	0.0938635	0.00604275	0	0.0534265	0
TCGA-MP-A4TJ	LUAD	C3	NA	0.509913	NA	NA	16.7459	-0.2679	-0.1545	1.3286	2.5763	0.5385	0.3576	39	14	0.65885	2.40623	106	0.354345	NA	NA	0.939078	4.13825	82	3.53963	36	0.987752	2.52956	1002.65	-112.332	1805.42	1	339	0	339	0.00295755	0.0776584	0.00141696	0.00575013	0	0.0570038	0.107283	0.148647	0.00555806	0.00328744	0.00412049	0.00596826	0.0255196	0
TCGA-NJ-A55O	LUAD	C3	NA	0.279332	NA	NA	2.12604	-0.5683	-0.1575	0.7589	0.7323	0.3071	-0.0532	70	3	0.895527	3.49544	86	0.0770472	NA	NA	0.924084	1.28105	4	2.54004	13	0.990287	2.11765	-390.908	-566.547	3408.99	0	13	0	13	0	0.132235	0.0247926	0	0	0	0.00883664	0.45368	0	0.039345	0.0178996	0.00332533	0	0
TCGA-05-4389	LUAD	C2	LUAD.2	0.336176	0.52	0.5	NA	0.2406	0.1405	0.9496	1.6249	0.6881	-0.1812	116	112	2.04144	5.7941	251	0.81407	18	45	0.83097	2.85354	31	4.36922	95	0.95945	4.27893	-664.355	181.318	3382.86	0	1369	0	1369	0	0.0190859	0	0.0679852	0	0.0111524	0.0920591	0.227875	0	0.11911	0	0.00676658	0.0855349	0
TCGA-05-5429	LUAD	C1	LUAD.4	0.140228	0.18	0.3	0	0.1808	0.232	-0.2502	0.3051	0.313	0.1836	13	4	0.311606	0.997139	93	0.296016	8	14	0.999968	0.693125	2	1.74787	6	0.975504	2.45802	-337.504	189.56	-487.244	1	275	0	275	0	0.243427	0.0059679	0.0109276	0	0	0.00669265	0.137288	0.0478026	0	0.0324793	0	0.0161025	0
TCGA-17-Z006	LUAD	NA	NA	0.268788	NA	NA	NA	NA	NA	NA	NA	NA	NA	NA	NA	NA	NA	NA	NA	NA	NA	NA	NA	NA	NA	NA	NA	NA	NA	NA	NA	NA	NA	NA	NA	NA	NA	NA	NA	NA	NA	NA	NA	NA	NA	NA	NA	NA	NA
TCGA-17-Z025	LUAD	NA	NA	0.34301	NA	NA	NA	NA	NA	NA	NA	NA	NA	NA	NA	1.82315	6.87681	NA	NA	NA	NA	NA	NA	NA	NA	NA	NA	NA	NA	NA	NA	NA	NA	NA	NA	NA	NA	NA	NA	NA	NA	NA	NA	NA	NA	NA	NA	NA	NA
TCGA-17-Z031	LUAD	NA	NA	0.0569622	NA	NA	NA	NA	NA	NA	NA	NA	NA	NA	NA	16.3354	60.9163	NA	NA	NA	NA	NA	NA	NA	NA	NA	NA	NA	NA	NA	NA	NA	NA	NA	NA	NA	NA	NA	NA	NA	NA	NA	NA	NA	NA	NA	NA	NA	NA
TCGA-17-Z052	LUAD	NA	NA	0.633368	NA	NA	NA	NA	NA	NA	NA	NA	NA	NA	NA	0.991558	4.12616	NA	NA	NA	NA	NA	NA	NA	NA	NA	NA	NA	NA	NA	NA	NA	NA	NA	NA	NA	NA	NA	NA	NA	NA	NA	NA	NA	NA	NA	NA	NA	NA
TCGA-17-Z061	LUAD	NA	NA	0.0198674	NA	NA	NA	NA	NA	NA	NA	NA	NA	NA	NA	1.84149	4.52295	NA	NA	NA	NA	NA	NA	NA	NA	NA	NA	NA	NA	NA	NA	NA	NA	NA	NA	NA	NA	NA	NA	NA	NA	NA	NA	NA	NA	NA	NA	NA	NA
TCGA-35-4123	LUAD	NA	NA	0.514542	0.6	0.27	20.4047	NA	NA	NA	NA	NA	NA	78	12	2.60207	6.50518	136	0.470157	10	23	0.979928	2.43503	12	NA	NA	NA	NA	NA	NA	NA	0	182	0	182	NA	NA	NA	NA	NA	NA	NA	NA	NA	NA	NA	NA	NA	NA
TCGA-38-4625	LUAD	NA	NA	0.312425	0.65	0.05	4.76122	NA	NA	NA	NA	NA	NA	247	236	4.48009	15.0985	229	0.566654	13	40	0.901674	3.50915	49	NA	NA	NA	NA	NA	NA	NA	0	2973	0	2973	NA	NA	NA	NA	NA	NA	NA	NA	NA	NA	NA	NA	NA	NA
TCGA-44-2665	LUAD	C6	LUAD.5	0.314653	0.57	0.02	4.37427	-0.5093	-0.068	0.9044	0.4068	0.6157	0.7397	14	NA	0.501319	0.94366	151	0.269983	7	22	NA	0	1	3.28295	28	0.985219	1.63411	778.263	-628.322	1449.31	0	1301	0	1301	0.0102069	0	0.0796803	0.1375	0	0.0806632	0	0.337104	0	0.0695506	0.0491214	0.00536789	0.0111953	0
TCGA-44-2668	LUAD	NA	NA	0.621062	0.7	0.24	18.2045	NA	NA	NA	NA	NA	NA	105	12	3.04592	9.16733	153	0.389066	10	33	0.920069	4.11946	88	NA	NA	NA	NA	NA	NA	NA	1	761	1	433	NA	NA	NA	NA	NA	NA	NA	NA	NA	NA	NA	NA	NA	NA
TCGA-44-3918	LUAD	NA	NA	0.377989	0.55	0.61	5.75748	NA	NA	NA	NA	NA	NA	572	531	6.59779	24.7343	233	0.57675	11	58	0.878462	4.18339	117	NA	NA	NA	NA	NA	NA	NA	0	1036	1	511	NA	NA	NA	NA	NA	NA	NA	NA	NA	NA	NA	NA	NA	NA
TCGA-44-7672	LUAD	C2	LUAD.6	0.521925	0.79	0.42	24.8816	0.1789	0.0085	1.2388	2.2361	0.9074	0.6613	57	58	1.34096	4.11227	154	0.413944	19	28	0.847098	4.68397	252	4.15947	69	0.982373	2.01002	247.442	-259.059	1763.51	0	719	0	719	0.0361395	0.0276092	0	0.027756	0	0	0.0665355	0.23758	0	0.0492743	0.0482522	0	0.0568633	0.0141334
TCGA-44-A47F	LUAD	NA	NA	0.217815	0.59	0.15	0.585747	NA	NA	NA	NA	NA	NA	NA	NA	0.959185	2.36799	75	0.689674	22	17	NA	NA	NA	NA	NA	NA	NA	NA	NA	NA	0	337	0	337	NA	NA	NA	NA	NA	NA	NA	NA	NA	NA	NA	NA	NA	NA
TCGA-49-4488	LUAD	C2	LUAD.3	0.23271	0.55	0.51	NA	0.037	0.073	0.4484	1.2728	0.2446	-0.0332	134	91	2.30594	7.91909	311	0.778497	22	59	0.916637	2.746	20	2.81336	17	0.992991	2.53651	779.367	-891.939	2191.5	1	869	1	634	0.00411772	0.0251727	0	0.089504	0	0.0656201	0.0742028	0.228107	0	0.0256777	0.0261843	0.000341297	0.069444	0
TCGA-49-4514	LUAD	C1	LUAD.6	0.487476	0.65	0.01	6.9021	0.5655	0.2475	0.1693	1.5988	-0.1743	-0.1738	96	121	2.6461	8.02552	194	0.388878	6	31	0.851811	2.83841	28	2.60157	17	0.918239	2.80724	-68.6799	476.143	824.485	0	1700	0	1700	0.0123631	0.0696851	0.0239292	0	0	0.0488931	0.0824153	0.147959	0	0.0422225	0.00648428	0.00241545	0.0879452	0
TCGA-49-AAQV	LUAD	C2	NA	0.500739	0.75	0.43	8.8446	0.1212	0.187	0.4578	1.5834	0.9038	-0.0068	25	NA	0.495154	1.73304	136	0.359656	10	37	0.747389	2.67828	36	3.67976	40	0.997528	3.57508	160.642	-856.151	2608.34	1	677	1	509	0.0365653	0.0972013	0.00478614	0	0	0.15144	0.0375747	0.179899	0	0.0266261	0.00657304	0	0.0402021	0
TCGA-49-AAR2	LUAD	C2	NA	0.274197	0.31	0	14.0405	0.254	0.063	0.388	1.5978	1.0212	-0.2844	236	253	3.13144	11.054	159	0.280498	7	19	0.791977	3.76473	116	2.48491	12	1	5.85568	-889.318	-221.234	3234.17	0	2224	0	2224	0	0.116851	0	0.00863233	0	0.0540381	0.0518585	0.150057	0	0.0590538	0.0138102	0.00248646	0.0016003	0
TCGA-50-5044	LUAD	C2	LUAD.6	0.412318	0.77	0.03	0.869916	0.3521	0.3405	0.4007	0.9458	1.0962	0.6503	32	26	1.45192	3.31867	63	0.0857015	1	6	NA	0	1	1.94591	7	1	1.79203	201.223	289.373	-1467.05	1	624	1	483	0	0.0161028	0.0249805	0.0285867	0	0	0.0252521	0.316763	0	0.0748231	0.0154867	0.00898592	0.0985238	0
TCGA-50-5045	LUAD	C2	NA	0.467013	0.78	0.44	3.67515	-0.1355	0.251	1.4425	2.5693	0.922	0.5228	195	279	2.00359	8.35344	75	0.208533	3	11	0.93191	4.38042	110	4.41955	88	0.987093	2.37932	97.1934	-741.883	55.8169	1	2174	1	1433	0.0366964	0.0388662	0.0106679	0.0560023	0	0	0.0517712	0.247212	0	0.0541424	0.0258572	0.00575484	0.0530078	0
TCGA-50-5068	LUAD	C2	LUAD.5	0.475863	0.76	0.36	15.543	-0.1152	0.3245	1.1422	2.4346	1.1235	-0.3086	15	4	0.857861	2.35912	92	0.694425	27	14	0.974681	1.74639	6	3.52463	38	0.968947	2.2992	254.12	-485.704	-153.44	1	1499	1	686	0.0789786	0.0115172	0	0.113462	0	0.0101406	0.0841017	0.191133	0	0.0590244	0.027518	0	0.0130485	0
TCGA-50-8457	LUAD	C3	NA	0.331844	0.4	0.52	4.12723	-1.4729	-0.286	1.0169	2.1514	-0.1029	0.2828	34	1	0.38544	1.51211	42	0.189274	3	9	0.873932	5.25771	410	3.79116	45	0.995927	2.01328	491.279	-1193.1	3631.91	0	1125	0	1125	0	0.0820185	0	0.017571	0	0	0.0378285	0.188205	0	0.0510902	0.0577822	0	0.0147598	0
TCGA-53-7626	LUAD	C3	LUAD.5	0.378273	0.58	0.19	3.69868	-0.3664	-0.197	1.2712	2.0202	0.4368	0.3146	179	75	2.9626	10.2576	99	0.412008	9	26	0.824439	4.28128	180	4.25393	80	0.970769	1.86441	1000.3	-544.154	681.837	1	929	1	865	0	0.0853307	0.00884318	0.00777194	0	0	0.0482623	0.235659	0.0517007	0	0.0556696	0	0.00458784	0.000356589
TCGA-53-A4EZ	LUAD	C2	NA	0.316972	0.53	0.12	5.38565	0.6253	0.1185	-0.0961	0.5279	-0.6901	-0.563	232	89	4.36218	12.4308	182	0.71016	19	44	0.65653	1.36522	8	1.60944	5	1	2.13543	-657.816	124.256	3219.99	0	1071	0	1071	0.0284386	0.0887345	0.00334101	0.0838036	0	0.0116157	0.0152329	0.221326	0	0.0734827	0.0664739	0.00290545	0	0.0231678
TCGA-55-6980	LUAD	C6	LUAD.5	0.379753	0.69	0.35	7.37865	-1.1632	-0.0935	0.8762	0.9745	0.5076	0.7696	7	3	0.0911592	0.42541	61	0.417155	13	7	0.876864	0.963334	3	3.4545	32	0.996758	2.64447	990.244	-1315.54	1009.17	0	2109	0	2109	0	0.0926027	0.0259092	0.109143	0	0	0.0300866	0.200872	0	0.0269357	0.0834829	0	0.031706	0
TCGA-55-6986	LUAD	C3	LUAD.4	0.312024	0.6	0.28	5.10949	-0.818	-0.083	0.5193	0.9769	-0.4216	0.1098	12	4	0.249834	0.530897	59	0.0409941	0	9	0.984545	1.58456	5	2.35167	11	0.980724	1.6658	-453.854	-730.461	2344.06	0	3261	0	3261	0	0.0738664	0	0.0786212	0	0	0.0186002	0.393703	0	0.0392901	0.0168126	0.00370438	0.025779	0
TCGA-55-7284	LUAD	C3	NA	0.228858	0.6	0.04	0.368929	-1.0313	-0.2855	0.873	0.8034	0.609	0.3534	20	NA	0.451162	1.08279	54	0.240454	9	11	0.824378	2.88244	33	3.53019	40	0.956982	3.29133	-216.601	-632.089	1881.05	1	243	1	231	0	0.0639795	0	0.00320235	0	0.270694	0.0453403	0.302525	0	0.0506843	0.00438658	0.00108223	0.0168102	0.00435456
TCGA-55-7725	LUAD	C3	LUAD.4	0.260489	0.39	0.01	7.29751	-0.8253	-0.085	0.9967	1.4365	0.58	-0.5358	62	133	1.24791	3.61236	100	0.138779	6	15	0.840985	1.50684	6	2.96739	21	0.974665	2.00336	419.223	-186.468	2324.45	0	442	0	442	0.0424986	0.0459134	0.00251206	0.0276941	0	0.067141	0.104841	0.191987	0	0.103889	0.00181949	0.0028394	0	0.0148273
TCGA-55-8207	LUAD	C3	NA	0.165437	0.43	0.04	1.01664	-1.2896	-0.1615	0.9116	0.7058	-0.1601	0.6162	149	22	2.614	8.02229	103	0.461383	12	23	0.95662	2.95695	22	3.35247	30	0.985673	2.63851	960.601	-1577.49	835.945	0	977	0	977	0	0.0372574	0.00507639	0.0599242	0	0.0362055	0.0111017	0.451987	0	0.0792246	0.0556375	0.00478161	0	0
TCGA-55-8513	LUAD	C3	NA	0.365327	0.5	0	0.226849	-1.312	-0.381	1.3091	1.2993	1.3847	0.1079	4	NA	0	0.172242	23	0	0	0	0.786846	2.88266	39	2.27187	10	0.98666	1.98378	17.7197	-956.934	2941.26	0	791	1	317	0.0524821	0.0330698	0.0166184	0.0292174	0	0.0640936	0.00830429	0.53018	0	0.0477711	0.0131278	0.00383116	0.0147991	0
TCGA-55-8621	LUAD	C3	NA	0.411316	0.8	0.42	6.08691	-0.5838	-0.191	1.3479	1.5636	0.8008	0.3726	31	21	0.45951	1.55085	43	0.00866126	1	8	0.926634	4.47408	125	3.59515	38	0.988334	3.59635	-106.417	-872.899	1998.52	0	515	0	515	0	0.0732126	0	0.018681	0	0.0299248	0.0559879	0.294542	0	0.0500598	0.0457764	0.00690281	0.00540935	0.0606611
TCGA-55-A493	LUAD	C1	NA	0.529251	0.74	0.42	7.08708	0.8305	0.251	0.8914	1.6566	0.495	0.5967	93	156	2.42467	6.75877	82	0.356255	13	23	0.929406	3.85066	63	3.35499	29	0.996345	4.62871	279.061	352.001	504.613	0	28	0	28	0	0.136944	0	0.0228831	0	0.0161213	0.0730034	0.223408	0.00553015	0	0.0188805	0.00841344	0.0300691	0.0146466
TCGA-55-A4DF	LUAD	C2	NA	0.331283	0.58	0.42	3.03859	0.8811	0.1965	0.8565	1.6231	1.098	-0.0651	298	4	6.28872	18.6642	132	0.497625	10	44	0.866753	3.6824	70	3.51335	37	0.97298	5.14282	-303.928	931.018	-1404.82	1	614	1	515	0	0.0793532	0	0	0	0.0968457	0.145657	0.189834	0	0.0227439	0.0102187	0	0.0101849	0.0209551
TCGA-55-A4DG	LUAD	C3	NA	0.276732	0.59	0.17	2.38688	-0.892	-0.3235	0.5141	1.6416	-0.6009	-0.0953	375	507	4.72033	18.4245	128	0.842978	19	38	0.856049	3.93365	99	3.21636	26	0.987189	3.22066	-206.604	-1057.38	2629.64	0	608	0	608	0.059781	0.157361	0.0111315	0	0	0	0.0252906	0.166189	0.00164897	0.0176133	0.0347134	0.00519828	0	0
TCGA-62-A46V	LUAD	C4	NA	0.218921	0.48	0.05	1.49722	-0.2108	-0.0625	0.2053	-0.8227	-0.0332	-0.0052	32	9	0.472746	1.38869	100	0.34001	5	30	NA	NA	NA	2.36938	11	0.988109	2.1262	-16.4366	-631.437	2445.74	0	2199	0	2199	0.0652835	0	0.0903747	0.0872465	0	0	0	0.39245	0	0.161588	0.0321606	0.00525432	0.00407552	0.0141036
TCGA-64-1677	LUAD	C2	LUAD.3	0.477485	0.68	0.36	1.74816	0.5537	0.3535	0.2618	1.7167	0.3	-0.1532	103	84	1.87243	5.74213	93	0.423616	16	30	0.874573	2.24324	13	1.74787	6	0.975504	3.62785	-510.992	60.3944	-1028.28	1	628	1	360	0.0592434	0.0449534	0	0.00385748	0	0.0405304	0.144974	0.100656	0	0.0355762	0.00386243	0	0.0586241	0
TCGA-64-5781	LUAD	C1	LUAD.6	0.411735	0.62	0.34	28.4856	0.1315	0.2315	0.3987	1.9334	0.3786	0.3925	385	406	9.38677	30.4131	37	0.370917	9	15	0.77007	2.69255	33	3.04248	23	0.970334	2.66029	11.2403	-434.584	318.331	0	1559	1	96	0	0.131756	0	0.00861346	0.00516987	0.00260592	0.0345609	0.0618688	0.00663528	0.0070131	0.0060232	0.00839989	0.134899	0
TCGA-69-7763	LUAD	C2	LUAD.4	0.227251	0.65	0.19	1.48422	-1.0458	-0.132	0.4248	0.8465	0.9212	0.4629	30	72	0.821386	1.73755	103	0.599	22	23	0.91931	3.43608	42	3.04452	21	1	1.96197	-399.377	-980.329	3904.69	0	690	0	690	0	0.13669	0.0159707	0	0	0.0302414	0.0141418	0.235527	0	0.0458123	0.023507	0.0124512	0	0.00793999
TCGA-73-4676	LUAD	C4	LUAD.3	0.188101	0.23	0.51	15.7044	0.6599	0.2985	0.5375	-0.2732	-0.3892	0.0533	38	34	0.842918	2.46631	166	0.912122	9	20	NA	NA	NA	1.56071	5	0.969724	3.96915	-287.648	570.062	1275.45	1	281	1	281	0	0.0182291	0.0203889	0.0169504	0	0.0985182	0.00905376	0.400135	0	0.0908115	0.0925317	0.0231389	0.0110956	0
TCGA-75-5146	LUAD	C2	LUAD.5	0.270856	0.42	0.18	9.72112	-0.7824	0.045	0.6121	1.7552	-0.0776	-0.4172	82	124	1.58511	5.09063	191	0.793193	8	18	0.954134	2.09645	9	3.23318	26	0.992353	2.12892	341.065	-733.654	1949.41	0	2368	1	1773	0.0118363	0.0900082	0.0223554	0.028315	0	0	0.026132	0.231366	0	0.0303043	0.0105034	0.00275936	0.0131229	0
TCGA-75-6211	LUAD	C1	LUAD.2	0.322395	0.61	0.16	0.953577	0.439	0.131	0.0461	0.8776	-0.7876	0.0628	178	42	2.52809	9.86267	348	0.65063	15	39	0.851479	4.11799	126	2.75167	16	0.992454	NA	-574.716	566.116	276.638	1	NA	1	NA	0.0210428	0.0280616	0.00294175	0.0560171	0	0	0.0279465	0.248832	0	0.0715164	0.0251295	0.0197329	0.00922935	0.0138499
TCGA-78-7152	LUAD	C3	LUAD.4	0.315427	0.45	0.03	9.54185	-0.6095	-0.127	0.539	1.5691	-0.005	-0.1131	60	51	1.57813	4.677	113	0.172606	6	18	0.953671	2.99023	23	3.09104	22	1	2.23338	-303.589	-646.996	2696.15	1	1215	1	1202	0.047836	0.0652726	0	0.0246025	0	0.0030851	0.0426916	0.212453	0	0.0285807	0.00361263	0.0052174	0.0440098	0
TCGA-78-7633	LUAD	C3	LUAD.1	0.0601323	0.25	0	2.8117	-0.7767	-0.195	-0.3775	-0.9736	-0.8605	-0.1064	55	32	0.905924	2.89896	86	0.310655	9	8	0.907464	1.62596	6	2.04319	8	0.982568	2.48322	240.616	-894.85	4696.77	1	1528	1	1450	0.000392963	0.0127535	0.114328	0	0	0	0	0.411683	0	0.0393801	0.109877	0	0.0354493	0.000309636
TCGA-86-7701	LUAD	NA	NA	0.369573	0.58	0.25	9.40573	NA	NA	NA	NA	NA	NA	122	37	1.55846	5.4546	186	0.587675	16	26	0.89033	4.09117	99	NA	NA	NA	NA	NA	NA	NA	0	947	1	424	NA	NA	NA	NA	NA	NA	NA	NA	NA	NA	NA	NA	NA	NA
TCGA-86-8669	LUAD	C3	NA	0.197905	0.43	0.52	9.18176	-0.6383	-0.122	0.5728	1.1714	-0.7716	-0.184	60	153	1.43872	3.35701	153	0.644253	18	39	0.846396	3.46544	60	2.91249	19	0.989151	1.91467	425.558	-928.666	3284.59	0	938	1	849	0	0.122931	0.021755	0.0516138	0	0	0.0189766	0.191602	0.00599793	0	0.0686546	0.00779011	0	0.00470618
TCGA-91-7771	LUAD	C3	LUAD.6	0.290921	0.68	0.2	NA	-0.6137	-0.188	1.122	1.7881	0.261	0.1781	102	19	1.53825	5.03703	329	0.567638	18	36	0.808557	3.49093	75	3.39854	32	0.980611	2.19567	623.902	-253.122	2309.51	0	492	0	492	0	0.0931657	0.000978542	0.013173	0	0.0204177	0.0653603	0.229093	0	0.020104	0.0177637	0.00240297	0.0248105	0
TCGA-95-A4VN	LUAD	C2	NA	0.454917	0.82	0.33	34.7118	0.4549	0.0995	0.9991	1.5421	1.0864	0.3151	181	94	3.24295	11.3788	75	0.299944	24	29	0.946906	2.56427	15	3.19663	30	0.939856	2.04567	342.353	21.4467	3161.43	0	553	0	553	0.0283211	0.0261655	0.010492	0.00638251	0	0.0137852	0.0908864	0.306494	0	0.00877556	0.0381435	0	0.0299637	0.0284139
TCGA-97-7547	LUAD	C3	NA	0.209713	0.45	0.1	13.3669	-1.5892	-0.3165	0.434	0.9526	-0.6878	0.111	71	173	1.72429	4.50736	179	0.532721	14	14	0.897728	2.30263	13	3.07522	22	0.994881	2.55024	-398.938	-855.474	3718.78	0	1965	1	775	0	0.0683574	0.00602756	0	0	0.00193235	0.0310302	0.288572	0	0.0769974	0.0670458	0	0.0317299	0
TCGA-97-A4LX	LUAD	C3	NA	0.552084	0.8	0.29	5.06618	-0.1939	-0.069	1.4054	2.3214	0.6334	0.3594	71	12	1.44496	4.16148	62	0.236493	12	27	0.852998	4.54467	206	3.98944	84	0.900386	2.34749	657.597	-374.94	1660.59	0	614	0	614	0	0.0915983	0	0.0461818	0	0	0.116637	0.233498	0	0.0477501	0.0125497	0.00526151	0	0.0258308
TCGA-97-A4M5	LUAD	C3	NA	0.30154	0.75	0.04	4.48268	-0.6855	-0.2005	0.8564	1.0628	0.651	0.3109	40	8	1.04283	3.72038	65	0.121923	6	21	0.781377	2.68324	31	3.04482	22	0.985046	3.24442	-631.11	-1099.99	3176	0	634	0	634	0	0.0437477	0.0445962	0	0	0.0499434	0.0244352	0.390685	0	0.0972883	0.0240506	0.00718336	0.0156624	0.0310711
TCGA-97-A4M6	LUAD	C2	NA	0.363205	0.57	0.15	1.75707	-0.7915	-0.2375	0.9292	1.6924	1.321	0.1558	15	2	0.38355	0.796603	97	0.444323	9	18	0.786498	2.35614	20	3.68465	42	0.985814	2.65055	782.025	-1073.21	1902.04	0	568	0	568	0.0465084	0.0351832	0.0100246	0.0397688	0	0.0445593	0.0695701	0.246088	0	0.0576603	0.0270893	0.00616065	0.040543	0
TCGA-J2-A4AD	LUAD	C1	NA	0.231672	0.43	0.4	4.27877	0.2517	0.057	-0.3167	-0.4618	0.0415	0.3153	124	69	2.5845	8.16466	130	0.564708	7	23	0.740397	1.44075	7	2.02533	8	0.973976	7.02393	-761.722	-64.4306	760.058	1	550	1	524	0	0.185321	0.0589097	0	0	0.0959394	0	0.222975	0	0.0667914	0.01056	0.00234514	0.0175659	0.0013372
TCGA-MP-A4SY	LUAD	C1	NA	0.278688	0.65	0.59	7.79439	-0.1767	-0.0135	0.4015	-0.2164	0.298	0.6293	90	0	1.03715	4.29266	46	0.317508	8	16	0.792033	1.96813	12	1.88916	7	0.970836	2.30303	-478.966	-326.474	924.103	1	1501	1	489	0	0.198463	0.00380486	0	0	0.167668	0	0.433273	0	0.0202836	0	0.00487456	0	0.00279448
TCGA-NJ-A4YP	LUAD	C1	NA	0.327973	0.77	0.07	6.19258	-0.0977	0.0075	0.3718	0.9579	-0.0796	0.4808	192	53	4.47998	13.0642	68	0.148685	7	8	0.816894	2.48705	21	2.96325	24	0.932411	1.77416	-359.183	-128.788	2894.95	0	50	0	50	0	0.0208499	0.107436	0	0	0.0664021	0.0389583	0.223948	0	0.0259521	0.00495959	0.00699554	0.0385445	0
TCGA-05-4390	LUAD	C1	LUAD.2	0.189849	0.43	0.36	0	0.5341	0.1485	0.2115	0.4356	-1.1596	0.1018	265	290	4.35856	14.6388	163	0.693117	16	27	0.921416	3.87427	67	2.19722	9	1	2.27894	-839.664	159.245	1448.64	0	1126	1	395	0.0166	0	0	0	0	0.182566	0.0448097	0.379016	0.00604737	0.00429133	0.0233526	0.0113734	0	0.0384834
TCGA-05-4402	LUAD	C2	LUAD.2	0.285064	0.56	0.55	0.868542	-0.0694	0.0185	0.7332	1.0036	1.4453	0.4149	58	48	1.05081	3.06486	99	0.714184	27	21	0.776135	3.4481	85	3.16044	26	0.970025	6.58286	-83.2408	-578.187	2362.63	1	244	0	244	0	0.0476276	0.029511	0.0147062	0	0.0298641	0.0342552	0.375446	0	0.106345	0.0218689	0.0092051	0.0356379	0
TCGA-05-4403	LUAD	C6	LUAD.4	0.255516	0.54	0.01	0.405006	-0.8043	-0.068	0.9554	1.0769	0.7037	0.2989	39	4	1.14216	3.48504	87	0.027215	0	10	0.934387	3.67385	51	3.66204	41	0.986124	2.28083	-102.217	-614.796	1552.26	0	578	0	578	0	0.108241	0	0.00334784	0	0.103274	0.0388278	0.379043	0	0.0477623	0.0303714	0.00499739	0.0165374	0
TCGA-05-4405	LUAD	C3	LUAD.3	0.304389	0.62	0.49	0.144852	-0.6193	-0.175	0.6655	0.8356	0.4333	0.4508	197	233	3.19876	9.74036	143	0.506204	22	21	0.936155	4.25323	94	1.74787	6	0.975504	3.15156	383.005	-374.015	1380.79	0	610	0	610	0	0.109328	0.00818393	0	0	0.111387	0	0.28801	0	0.0374005	0.00897827	0	0	0.0027712
TCGA-05-4427	LUAD	NA	NA	0.196915	0.53	0.51	6.5042	NA	NA	NA	NA	NA	NA	504	534	7.1402	26.4069	192	0.553908	18	34	0.701425	2.1355	21	NA	NA	NA	NA	NA	NA	NA	0	791	0	791	NA	NA	NA	NA	NA	NA	NA	NA	NA	NA	NA	NA	NA	NA
TCGA-05-4432	LUAD	C2	LUAD.2	0.346039	0.64	0.49	11.5763	0.2749	0.11	0.6707	1.5551	-0.1633	0.2037	275	338	5.03856	14.4933	267	0.64201	18	29	0.794397	4.0317	160	3.7268	43	0.990853	5.67048	-551.696	-71.3595	3693.56	0	761	0	761	0	0.0858547	0.00646248	0	0	0.0824567	0.0832292	0.168696	0	0.00518002	0.0141743	0.0214599	0.0335521	0
TCGA-17-Z001	LUAD	NA	NA	0.408203	NA	NA	NA	NA	NA	NA	NA	NA	NA	NA	NA	1.76339	5.91994	NA	NA	NA	NA	NA	NA	NA	NA	NA	NA	NA	NA	NA	NA	NA	NA	NA	NA	NA	NA	NA	NA	NA	NA	NA	NA	NA	NA	NA	NA	NA	NA
TCGA-17-Z017	LUAD	NA	NA	0.249432	NA	NA	NA	NA	NA	NA	NA	NA	NA	NA	NA	1.34748	6.17334	NA	NA	NA	NA	NA	NA	NA	NA	NA	NA	NA	NA	NA	NA	NA	NA	NA	NA	NA	NA	NA	NA	NA	NA	NA	NA	NA	NA	NA	NA	NA	NA
TCGA-17-Z021	LUAD	NA	NA	0.678573	NA	NA	NA	NA	NA	NA	NA	NA	NA	NA	NA	1.59231	4.01262	NA	NA	NA	NA	NA	NA	NA	NA	NA	NA	NA	NA	NA	NA	NA	NA	NA	NA	NA	NA	NA	NA	NA	NA	NA	NA	NA	NA	NA	NA	NA	NA
TCGA-17-Z039	LUAD	NA	NA	0.442659	NA	NA	NA	NA	NA	NA	NA	NA	NA	NA	NA	NA	NA	NA	NA	NA	NA	NA	NA	NA	NA	NA	NA	NA	NA	NA	NA	NA	NA	NA	NA	NA	NA	NA	NA	NA	NA	NA	NA	NA	NA	NA	NA	NA	NA
TCGA-17-Z040	LUAD	NA	NA	0.321971	NA	NA	NA	NA	NA	NA	NA	NA	NA	NA	NA	NA	NA	NA	NA	NA	NA	NA	NA	NA	NA	NA	NA	NA	NA	NA	NA	NA	NA	NA	NA	NA	NA	NA	NA	NA	NA	NA	NA	NA	NA	NA	NA	NA	NA
TCGA-38-4632	LUAD	C2	LUAD.3	0.314435	0.63	0.55	7.38709	0.7092	0.425	0.9484	1.2436	0.5239	0.0138	279	201	3.60897	13.89	229	0.644233	20	40	0.925945	1.01725	3	3.21636	26	0.987189	2.39295	303.415	-28.0336	760.762	1	1357	1	680	0.00214385	0.0351295	0.0176991	0.133695	0	0	0.0497425	0.331255	0	0.0561753	0.029067	0.0220622	0	0.00667494
TCGA-38-6178	LUAD	C2	LUAD.5	0.309406	0.68	0.48	5.47859	-0.4793	-0.0735	0.2338	0.4771	0.9779	0.5333	32	3	0.707632	1.7537	206	0.763149	18	30	0.849671	2.62637	22	2.07944	8	1	2.31349	30.9992	-628.628	-235.264	0	448	0	448	0	0.0507398	0.0573451	0	0	0	0.0299899	0.331523	0	0.0885976	0.0197698	0.00172343	0	0.048418
TCGA-44-6776	LUAD	C3	LUAD.1	0.0852466	0.35	0	1.17291	-1.3988	-0.259	-0.3545	0.1043	-1.2228	-0.2694	110	41	1.39899	5.12963	62	0.166538	4	14	0.870619	2.46665	17	1.74787	6	0.975504	1.17337	-279.192	-873.474	3444.22	0	2616	0	2616	0	0.0316979	0.0534188	0.0388102	0	0	0.0132586	0.28763	0	0.0751414	0.0338555	0	0.0533776	0
TCGA-44-7669	LUAD	NA	NA	0.215278	0.5	0.11	1.27726	NA	NA	NA	NA	NA	NA	226	270	3.21888	12.2198	338	0.701208	20	37	0.782977	3.23145	62	NA	NA	NA	NA	NA	NA	NA	1	574	1	390	NA	NA	NA	NA	NA	NA	NA	NA	NA	NA	NA	NA	NA	NA
TCGA-44-A4SS	LUAD	C3	NA	0.516417	0.75	0.5	1.92161	-0.044	-0.0985	1.0078	1.1992	0.6938	0.5156	235	67	3.26934	12.2962	69	0.312694	15	44	0.344133	0.954139	16	3.26612	30	0.960286	2.74621	161	-224.52	1343.33	0	415	0	415	0	0.0369987	0.00429609	0.00520826	0	0.0250156	0.0557159	0.320367	0	0.0392441	0.033537	0.00598327	0.0212171	0.0497432
TCGA-49-4486	LUAD	C3	LUAD.1	0.0915776	0.27	0.1	0.644325	-1.1296	0.0315	-0.6073	0.1189	-0.8323	-0.9281	74	35	1.57523	3.62599	208	0.146842	1	9	0.956955	1.98993	8	2.56495	13	1	1.35124	43.8151	-1235.57	3268.44	1	2318	1	2045	0	0.14708	0.0369429	0	0	0	0.0185367	0.219403	0	0.0188512	0.0143319	0.00343132	0.0304455	0
TCGA-49-4494	LUAD	C2	LUAD.3	0.304768	0.54	0.32	9.31791	0.2416	0.304	0.3948	0.8196	1.1194	0.0655	72	5	1.44965	4.6744	139	0.331859	3	15	0.932007	2.83752	21	2.81917	23	0.899115	2.84849	-736.1	-629.77	2234.02	1	1081	1	1081	0	0.0257422	0.00544069	0.109063	0	0.0441036	0.0585235	0.297068	0	0.049069	0.024419	0.00625278	0.0677895	0
TCGA-50-5942	LUAD	C3	LUAD.4	0.140457	0.31	0	3.68429	-1.5752	-0.361	0.3612	1.04	0.0151	0.187	31	14	0.394406	1.60796	65	0.0483312	2	4	0.869859	3.81174	80	3.17805	24	1	2.04423	-402.807	-933.284	4007.56	0	1847	1	1378	0	0.175678	0.00463472	0.0105177	0	0	0.0178207	0.116041	0	0.118266	0.0389003	0	0.0183944	0
TCGA-50-8459	LUAD	C3	NA	0.377336	0.71	0.1	5.65272	-0.7843	-0.238	1.3787	1.7537	0.3429	1.1779	43	49	0.854115	2.23837	52	0.0496223	4	7	0.866079	4.14635	120	3.16342	24	0.995397	2.28013	-268.749	-947.374	374.241	0	1119	1	432	0	0.0651641	0	0.0730446	0	0.0709	0.0132873	0.281359	0	0.0469046	0.10348	0	0	0.0111092
TCGA-55-6968	LUAD	NA	NA	0.311301	0.35	0.2	17.3563	NA	NA	NA	NA	NA	NA	273	97	4.34525	12.8245	233	0.906752	10	34	0.764421	4.05396	201	NA	NA	NA	NA	NA	NA	NA	1	1293	1	1293	NA	NA	NA	NA	NA	NA	NA	NA	NA	NA	NA	NA	NA	NA
TCGA-55-6969	LUAD	NA	NA	0.491108	0.75	0.62	11.53	NA	NA	NA	NA	NA	NA	208	212	3.44126	11.1317	148	0.271859	19	38	0.789465	4.4843	293	NA	NA	NA	NA	NA	NA	NA	0	1239	0	1239	NA	NA	NA	NA	NA	NA	NA	NA	NA	NA	NA	NA	NA	NA
TCGA-55-6978	LUAD	C2	LUAD.6	0.495882	0.74	0.45	4.94323	0.6227	0.136	1.2897	1.6619	1.1578	0.7277	12	4	0.208478	0.744564	81	0.101921	3	9	0.737315	2.7012	39	4.02672	62	0.975669	1.97643	639.116	628.451	-1685.39	1	176	1	42	0	0.0256613	0.00372585	0.0178152	0	0	0.0839064	0.319339	0	0.025241	0.0137733	0.00885976	0.0468479	0.00472009
TCGA-55-7573	LUAD	C3	LUAD.5	0.289832	0.67	0.26	3.74718	-1.1932	-0.2255	0.7642	1.6829	0.6975	0.1342	26	17	0.388232	1.28415	181	0.587267	15	29	0.896591	1.44301	5	2.51266	13	0.979613	2.27744	97.4333	-1182.18	386.181	0	487	0	487	0	0.18457	0	0.0829299	0	0	0.0396038	0.162261	0	0.0520287	0.025433	0	0.0312912	0
TCGA-55-7726	LUAD	C1	LUAD.6	0.267889	0.74	0.4	6.53583	0.5936	0.2205	0.3932	-0.146	-0.5061	0.9292	51	36	0.906368	3.09415	95	0.545361	21	24	0.928707	2.91195	23	0.636514	2	0.918296	1.4297	-163.126	631.956	-2281.44	0	652	0	652	0	0.106591	0.00335445	0.208632	0	0	0.0552222	0.20783	0.0492348	0	0.017048	0.0188224	0.00475976	0
TCGA-55-8092	LUAD	C2	NA	0.362987	0.62	0.19	9.50539	-0.0889	-0.031	0.7595	2.0258	0.4482	0.1054	194	93	5.28801	13.933	143	0.501823	14	38	0.852221	4.54465	207	3.72099	48	0.961199	4.59249	-815.938	-326.049	242.139	1	154	1	127	0.0620879	0	0.00190619	0	0	0	0.103487	0.133857	0	0.00276041	0.0267905	0	0.0277053	0.00933745
TCGA-55-8096	LUAD	C6	NA	0.360569	0.75	0.2	1.09789	-0.4984	-0.0585	0.985	1.1023	-0.1704	0.6388	39	0	1.07949	3.70528	70	0.338739	21	24	0.844443	4.54302	217	3.09104	22	1	4.38879	804.428	-569.686	999.897	1	719	1	566	0.032147	0.00226025	0	0.00543591	0	0.202335	0.0258821	0.40648	0.00869095	0.00873722	0.0349429	0	0	0.0462224
TCGA-55-8204	LUAD	C1	NA	0.399943	0.66	0.14	9.7604	0.3087	0.212	0.4499	0.9044	0.021	0.7701	97	59	1.63148	5.36058	80	0.327757	8	22	0.89007	5.04043	288	2.52321	13	0.983727	3.11451	-631.508	574.136	-659.741	0	515	0	515	0	0.00138889	0	0.0437512	0	0.0546225	0.129312	0.201729	0	0.0635607	0.0192985	0.0339952	0	0.0201914
TCGA-55-8301	LUAD	C2	NA	0.486923	0.74	0.5	6.77859	0.2747	0.1165	1.2219	2.3087	1.6211	0.2738	127	78	2.21703	6.67917	104	0.336418	5	22	0.836411	4.74523	291	4.24478	74	0.986226	2.42727	511.124	-366.04	-602.705	0	534	1	238	0.0405671	0.0165885	0	0	0	0.132028	0.17644	0.14466	0	0.0303857	0	0.00094901	0.00759566	0.00832303
TCGA-55-8512	LUAD	C3	NA	0.226482	0.65	0.1	0.716171	-1.5175	-0.344	0.163	0.3541	-0.2776	-0.137	17	2	0.343124	0.886403	81	0.189493	8	16	0.936277	1.02861	3	2.19722	9	1	2.43028	283.59	-1281.74	2335.67	1	607	1	607	0	0.0555361	0.0481885	0	0	0.054278	0	0.225701	0.0140759	0.0087586	0.115787	0.0410043	0.0380454	0.0361456
TCGA-55-8614	LUAD	C1	NA	0.256871	0.68	0.19	1.89771	0.1809	0.043	0.1391	0.7448	-0.5603	0.841	126	123	2.22382	5.61658	117	0.574727	19	30	0.899436	3.95252	81	2.14584	9	0.976615	3.59563	-174.629	76.7983	-588.875	0	536	0	536	0.0195331	0.0125423	0.0150159	0.00204338	0	0.0851689	0.0687887	0.226394	0	0.039748	0.0575923	0.00407384	0.0649441	0
TCGA-55-A48X	LUAD	C3	NA	0.460256	0.72	0.12	3.01496	-0.3898	-0.1435	0.8063	2.1224	-0.0715	0.3852	194	27	2.65438	10.0444	53	0.302137	12	19	0.947765	4.49708	115	3.60564	38	0.991218	2.80747	-272.66	-629.806	2127.13	0	689	1	615	0.217546	0.0572902	0	0.00512283	0	0.000773888	0.0403122	0.172875	0	0.0565076	0.0159592	0.000611415	0.0295482	0
TCGA-55-A491	LUAD	C2	NA	0.325772	0.55	0.63	2.85241	-0.1655	0.0465	0.8303	1.4151	-0.0821	0.3172	148	65	3.07284	9.88786	106	0.670686	21	39	0.896245	4.56525	163	2.54004	13	0.990287	2.46288	-171.625	-1015.38	-126.061	0	626	0	626	0	0.186034	0	0.00150605	0	0.0807667	0.0782502	0.117628	0	0.0421744	0.0193154	0.00083971	0.0452096	0
TCGA-55-A494	LUAD	C3	NA	0.0482823	0.19	0.1	0.0147152	0.0732	-0.1005	-1.261	-1.2134	-1.5221	0.0218	103	20	1.64113	5.81593	104	0.911785	23	22	NA	NA	NA	0	1	NA	2.74193	-787.196	-110.367	2449.68	0	481	0	481	0.060813	0	0.101611	0	0	0	0	0.276681	0	0.0611101	0.00234584	0.00416214	0.058497	0
TCGA-67-3773	LUAD	C3	LUAD.4	0.185077	0.3	0.02	11.8878	-1.0491	-0.085	0.9762	1.4072	0.4889	-0.1628	42	42	0.559397	2.54526	163	0.153522	5	12	0.870133	2.00356	10	2.83321	17	1	1.52057	143.655	-803.472	1689.4	0	427	0	427	0	0.0898284	0	0.0952628	0	0.0166579	0.0756413	0.255146	0	0.105165	0.000210011	0.00147434	0.0206945	0
TCGA-73-4668	LUAD	C1	NA	0.220254	0.47	0.35	3.80494	0.0276	0.161	0.0142	0.2742	-1.0243	0.6224	277	152	3.19245	13.1471	226	0.63735	20	35	0.868664	4.74991	237	1.74787	6	0.975504	2.48342	-244.453	-219.541	1963.31	0	467	1	236	0	0.148129	0.0232272	0	0	0.1719	0.00419283	0.125203	0	0.0698209	0	0.000546645	0	0.0126881
TCGA-75-5147	LUAD	C2	LUAD.5	0.306669	0.6	0.35	4.76968	0.5836	0.4005	0.8315	1.5269	1.4915	0.0667	12	3	0.213465	1.12832	157	0.532771	12	28	0.933161	4.84067	179	3.99724	56	0.993017	7.42183	159.441	-47.2924	-1343.59	0	1333	0	1333	0	0.0528009	0.0193776	0.0535125	0	0.0282884	0.0369591	0.332856	0.0105996	0.0542515	0.0406976	0.0155706	0	0
TCGA-80-5607	LUAD	C2	LUAD.4	0.307169	0.51	0	12.44	0.1028	-0.031	0.6694	1.1904	0.585	0.1678	49	29	0.876217	3.2128	73	0.0990106	3	3	0.825629	2.78014	29	2.86744	19	0.97385	NA	531.59	-84.7368	1872.79	0	NA	0	NA	0.0260981	0	0.0423699	0.0440778	0	0	0.105513	0.266169	0	0.0605081	0.0277028	0.00245557	0.049981	0
TCGA-95-7039	LUAD	C1	LUAD.3	0.194833	0.59	0.28	7.61531	0.1514	0.0855	0.0066	0.4807	0.1933	0.3419	713	850	9.82332	34.3816	358	0.603475	16	47	NA	0	1	2.07944	8	1	2.87561	146.527	-544.538	2318.34	0	1272	1	1258	0	0.135185	0	0.00100546	0	0.0920714	0.120784	0.240932	0.00384214	0.0162681	0	0	0.00867268	0
TCGA-95-7043	LUAD	C1	LUAD.2	0.105467	0.24	0.2	1.21699	0.3111	0.1115	-0.5853	-0.1792	-1.4661	-0.2106	697	864	8.74154	31.3799	362	0.988976	14	54	0.841103	2.38302	17	1.09861	3	1	2.14718	-2237.41	-84.6451	2483.06	1	503	1	503	0	0.135582	0.00325432	0.00381622	0	0.0201494	0.0329538	0.219153	0	0.0228609	0.00461974	0	0.0363216	0
TCGA-95-7562	LUAD	C1	NA	0.201976	0.45	0.34	9.01227	0.564	0.2095	0.4299	0.4968	0.2168	0.1931	173	131	2.88065	10.9162	128	0.730803	23	23	0.824511	3.24183	51	2.14584	9	0.976615	1.8037	-46.9175	598.293	-2679.27	1	87	0	87	0	0.204325	0	0.00383318	0	0.0737524	0.0610827	0.202083	0.00517837	0.0132721	0.0161978	0.0076219	0	0.0174588
TCGA-97-7546	LUAD	C3	LUAD.5	0.277076	0.33	0.61	2.97459	-0.6709	-0.2275	0.8066	1.5452	-0.0435	0.1303	122	23	2.13661	7.05375	66	0.537159	6	11	0.70427	2.26696	25	3.1418	24	0.988594	2.13897	935.245	127.001	411.167	0	1285	1	1255	0.00498741	0.0529705	0.0183083	0.0125442	0	0	0.0221085	0.300738	0	0.0929579	0.0743127	0	0.00881307	0.0135031
TCGA-97-8177	LUAD	C2	NA	0.395711	0.75	0.54	2.87344	-0.6289	0.0515	1.2319	1.6379	0.3675	0.4619	14	8	0.339002	0.819256	230	0.485227	17	32	0.857682	3.02449	34	3.60564	38	0.991218	2.76047	865.968	-629.293	-403.376	0	499	0	499	0	0.0516884	0.0242137	0.0814982	0	0	0.0109077	0.342995	0.0134741	0.0483328	0.0487583	0.00950217	0.0267776	0
TCGA-97-A4M3	LUAD	C3	NA	0.130271	0.31	0.04	4.58906	-1.1437	-0.115	-0.1394	0.1755	-1.1133	0.1532	104	65	1.06378	5.43389	301	0.245737	4	31	0.91347	2.10334	10	1.973	8	0.948813	1.70049	454.411	-1212.67	2809.97	0	540	1	54	0	0.139607	0.0470544	0	0	0	0	0.263467	0.0274558	0	0.0617748	0	0.0549547	0
TCGA-99-8033	LUAD	C1	NA	0.402545	0.71	0.13	10.0511	0.4814	0.1955	0.4218	1.0195	0.427	0.3118	96	173	1.43426	4.85206	86	0.641061	18	31	0.818122	2.45087	20	2.32026	17	0.81895	1.7257	-574.76	773.544	1384.2	1	656	1	656	0.0152507	0	0.152825	0	0	0.0499846	0.0423027	0.110595	0.0524265	0	0.0186266	0.0121879	0.110067	0
TCGA-J2-A4AE	LUAD	C3	NA	0.254953	0.48	0.08	6.93352	-0.3394	-0.2045	0.6973	1.4851	0.3081	-0.2204	25	77	0.547354	1.18593	113	0.269391	7	16	0.880007	3.07695	33	3.06253	22	0.990776	2.06067	1327.46	-239.751	1344.4	0	1079	0	1079	0	0.220428	0.0219669	0	0.00102302	0	0.0425436	0.220846	0.0146371	0.00112225	0.0221648	0.00116173	0.0082911	0
TCGA-L9-A5IP	LUAD	C1	NA	0.296086	0.47	0.08	0.845725	0.2439	0.083	0.0892	0.4681	0.0274	0.091	153	160	2.60762	7.8539	167	0.940275	22	32	0.857107	4.00511	107	2.21025	10	0.959901	4.63198	-898.462	-455.424	1733.61	1	58	1	49	0	0.04548	0.00193276	0.00267003	0.00210967	0.109778	0.019907	0.0624126	0.0212353	0	0.0287494	0.0285145	0.0328317	0.0751678
TCGA-MN-A4N4	LUAD	C1	NA	0.279447	0.66	0.56	3.51645	-0.4106	-0.06	0.3079	0.8047	-0.5396	0.6622	707	462	10.9222	37.4021	117	0.602784	17	51	0.902901	3.75506	64	1.09861	3	1	4.94185	-138.641	-843.507	2022.53	0	1175	0	1175	0	0.0759384	0	0	0	0.348757	0.0268343	0.200436	0	0.0461702	0.00192765	0	0.0192189	0
TCGA-MP-A4T2	LUAD	NA	NA	0.229217	0.52	0.35	3.38492	NA	NA	NA	NA	NA	NA	NA	NA	0.737098	2.09336	70	0.443907	16	6	NA	NA	NA	NA	NA	NA	NA	NA	NA	NA	1	1136	1	575	NA	NA	NA	NA	NA	NA	NA	NA	NA	NA	NA	NA	NA	NA
TCGA-MP-A4T9	LUAD	C3	NA	0.384136	0.82	0.47	9.48371	-0.2559	-0.119	0.7377	0.8946	-0.1563	0.5562	17	2	0.40521	0.752533	48	0.183452	9	37	0.953623	1.322	4	2.72629	19	0.925913	1.87185	263.775	-592.255	2088.5	1	1265	1	341	0	0.124235	0.0145854	0.000762887	0	0.0769076	0.0278809	0.280186	0	0.105868	0.0494619	0.00798736	0.0402352	0
TCGA-NJ-A7XG	LUAD	C3	NA	0.122267	0.38	0.46	NA	-1.2904	-0.2265	-0.7597	-0.6066	-0.3092	-0.3046	17	8	0.572987	0.85948	116	0.54758	11	17	0.827677	0.573702	2	1.79176	6	1	2.17765	341.197	-1377.27	1337.21	0	617	0	617	0.046255	0	0.0504366	0.0281068	0	0	0.010344	0.209779	0	0.15692	0.00953169	0.000818971	0.0879495	0
TCGA-05-4244	LUAD	C4	NA	0.246926	0.56	0.25	3.02551	0.1289	0.059	0.6623	0.2229	0.0671	0.0097	NA	NA	1.37422	5.21058	186	0.575187	13	28	0.850276	1.17873	4	3.01495	21	0.990286	NA	21.2438	-425.652	1870.47	0	0	0	0	0.0207724	0	0.0124221	0.0425214	0	0.0873196	0.015302	0.374715	0	0.0370551	0.110701	0	0	0.0186864
TCGA-05-5428	LUAD	C2	LUAD.3	0.196731	0.37	0.4	0	0.3999	0.4235	0.5054	0.0562	0.1795	-0.3546	121	61	3.12807	10.0656	223	0.612302	17	41	NA	NA	NA	NA	0	NA	3.83365	-780.467	-39.3386	1805.58	0	670	0	670	0.0190234	0	0.0183741	0.0976299	0	0	0.00594155	0.548485	0.0207139	0.126127	0.00917475	0.0242255	0.015184	0
TCGA-17-Z009	LUAD	NA	NA	0.73441	NA	NA	NA	NA	NA	NA	NA	NA	NA	NA	NA	0.252814	1.29567	NA	NA	NA	NA	NA	NA	NA	NA	NA	NA	NA	NA	NA	NA	NA	NA	NA	NA	NA	NA	NA	NA	NA	NA	NA	NA	NA	NA	NA	NA	NA	NA
TCGA-17-Z011	LUAD	NA	NA	0.250356	NA	NA	NA	NA	NA	NA	NA	NA	NA	NA	NA	0.923751	3.05793	NA	NA	NA	NA	NA	NA	NA	NA	NA	NA	NA	NA	NA	NA	NA	NA	NA	NA	NA	NA	NA	NA	NA	NA	NA	NA	NA	NA	NA	NA	NA	NA
TCGA-17-Z030	LUAD	NA	NA	0.627643	NA	NA	NA	NA	NA	NA	NA	NA	NA	NA	NA	4.21114	15.2418	NA	NA	NA	NA	NA	NA	NA	NA	NA	NA	NA	NA	NA	NA	NA	NA	NA	NA	NA	NA	NA	NA	NA	NA	NA	NA	NA	NA	NA	NA	NA	NA
TCGA-35-4122	LUAD	NA	NA	0.435623	0.79	0.37	12.6564	NA	NA	NA	NA	NA	NA	60	1	2.37286	8.0735	137	0.418378	19	35	0.707167	2.97342	67	NA	NA	NA	NA	NA	NA	NA	0	225	0	225	NA	NA	NA	NA	NA	NA	NA	NA	NA	NA	NA	NA	NA	NA
TCGA-44-4112	LUAD	C1	LUAD.3	0.391419	0.43	0.21	8.91623	0.081	0.19	0.5206	0.8395	-0.0931	0.423	195	298	3.75062	12.0078	99	0.293012	5	20	0.888591	3.25541	39	3.09104	22	1	2.97028	-105.901	-65.1565	985.14	1	808	1	619	0	0.0368387	0.0587034	0.0216752	0	0.0312172	0.0188834	0.389034	0	0.0499133	0.0154527	0.0149741	0.0182706	0
TCGA-44-5645	LUAD	C3	LUAD.5	0.357825	0.46	0	8.2137	-1.065	-0.255	1.0398	1.7929	-0.1896	-0.0088	11	0	0.260661	1.01368	176	0.947717	10	10	0.916492	2.649	18	4.18965	66	1	2.30109	-164.581	-1223.37	1590.28	0	852	0	852	0	0.114176	0.0106059	0.158986	0	0.000413492	0.0259065	0.150146	0	0.0593558	0.0498429	0	0.00665158	0
TCGA-44-6146	LUAD	C3	LUAD.1	0.165765	0.3	0	0.52929	-1.0419	-0.387	-0.4049	-0.3729	0.3009	0.0007	7	2	0.319427	1.01636	74	0.322302	4	11	0.962041	1.54834	5	2.19722	9	1	1.35662	-1148.83	96.5772	2608.44	0	728	1	631	0	0.0141439	0.028957	0.0105019	0	0	0.0623185	0.233213	0	0.0617823	0.0565487	0.0205592	0.0145371	0.010134
TCGA-44-7670	LUAD	C1	LUAD.2	0.176466	0.5	0.23	4.66132	0.8141	0.268	-0.0295	0.5511	-0.0656	0.2316	326	345	8.30191	29.2093	778	0.815941	23	53	0.869049	2.89585	28	2.623	15	0.968592	5.87357	-252.648	229.14	-354.425	0	882	0	882	0.0750941	0.00773261	0.0239564	0.00354275	0.0190758	0.208475	0.0579903	0.137983	0	0.0453395	0.0470246	0	0.0382643	0
TCGA-44-A47A	LUAD	C2	NA	0.284285	0.66	0.32	7.26611	-0.0049	-0.041	0.8697	0.9026	1.1235	-0.095	98	20	1.3328	5.66441	50	0.680195	20	16	0.970627	1.56216	5	2.91249	19	0.989151	1.60608	200.109	-493.181	1992.09	0	466	1	397	0	0.0403756	0.0558341	0.14066	0	0.0101937	0.00459183	0.243697	0	0.0843895	0	0.00260466	0.0944247	0
TCGA-44-A47B	LUAD	C3	NA	0.245822	0.5	0.12	0.53316	-0.3001	-0.138	0.5271	0.7796	0.0645	0.1727	18	2	0.396459	1.15888	189	0.45742	15	14	0.887762	2.6595	20	2.66615	16	0.96161	1.80287	224.912	-97.0477	1742.62	0	287	0	287	0.0148051	0.00706478	0	0.0169612	0	0.122055	0.0409298	0.31511	0	0.0495494	0	0.00382149	0.065719	0
TCGA-44-A47G	LUAD	C3	NA	0.569527	0.76	0.58	3.16471	-0.2593	-0.0805	1.3177	2.2317	0.4935	0.5737	14	0	0.478657	1.94455	41	0.000332372	3	21	0.730189	3.77543	176	3.50662	36	0.978541	2.39319	723.172	-505.393	230.664	0	351	0	351	0.0759105	0.0245661	0.013123	0.0447108	0	0	0.0817161	0.261248	0	0.0449077	0.0200986	0.00191563	0	0
TCGA-49-6742	LUAD	C2	LUAD.1	0.18455	0.51	0.16	6.489	0.5312	0.1055	-0.1611	-0.4244	0.9717	-0.0655	101	39	2.45442	6.48668	120	0.796544	18	9	0.977604	1.07401	3	1.60944	5	1	6.85348	104.934	692.311	3032.32	1	488	1	214	0	0.0680378	0.0469725	0	0	0.0410122	0.0066175	0.423966	0	0.0289038	0.0180307	0.00905896	0.056704	0
TCGA-49-6744	LUAD	C2	LUAD.5	0.442277	0.63	0.57	12.8845	-0.4994	-0.0635	1.176	1.9612	1.1316	0.5446	121	92	1.73705	6.00609	145	0.439594	4	26	NA	NA	NA	NA	NA	NA	2.59599	447.692	-440.647	3430.43	0	1683	0	1683	0	0.0676276	0.0678407	0.0715512	0	0	0.025481	0.255087	0	0.0382701	0.0411703	0.00280173	0.0194936	0
TCGA-49-6767	LUAD	C1	LUAD.3	0.348569	0.57	0.26	14.6444	0.6171	0.2375	0.3779	0.6282	0.2599	0.2542	166	60	4.16129	11.8002	172	0.58184	21	30	NA	NA	NA	2.67954	17	0.945761	2.30421	68.3175	282.227	-2484.77	0	677	0	677	0.0107114	0.0147745	0	0	0	0.252027	0.0674493	0.164293	0	0.0332457	0	0	0.11191	0
TCGA-49-AARO	LUAD	C6	NA	0.394894	0.72	0.21	6.60437	-0.1187	-0.0295	0.9644	1.7602	0.484	0.6797	264	61	4.44398	16.0175	202	0.619656	17	37	0.901884	3.5976	54	3.65422	39	0.997451	4.69495	586.587	-1094.65	471.271	0	3759	1	1144	0.0265224	0.0879268	0.050806	0.0320864	0	0.0797532	0.0174374	0.299948	0.00525546	0.00741962	0.0353535	0.00337411	0.0369008	0
TCGA-50-5055	LUAD	C2	LUAD.6	0.617936	0.87	0.18	15.642	-0.4041	0.0665	1.4269	3.1334	0.8607	0.441	17	5	0.030095	0.571804	96	0.0376944	1	2	0.967225	3.46607	36	4.43881	88	0.991396	3.38343	129.278	-968.733	45.4403	1	1830	1	771	0.156459	0.0311559	0.000232213	0.0639822	0	0.0570555	0.0337241	0.150571	0	0.025117	0.0121053	0	0.0193162	0
TCGA-50-5072	LUAD	C2	LUAD.6	0.32159	0.6	0.61	NA	1.0127	0.3935	0.2637	0.3231	0.862	0.4184	86	47	1.25098	4.16023	78	0.541308	23	16	0.906776	3.24945	36	2.70805	15	1	6.51438	110.928	1315.06	2226.3	1	250	1	213	0	0.148449	0.0276644	0	0	0.0561513	0.0394065	0.238992	0	0.0456523	0.0298559	0.0121923	0	0
TCGA-50-5933	LUAD	C6	LUAD.3	0.365416	0.7	0.33	NA	0.302	0.026	1.0483	0.3428	0.149	0.6071	221	136	4.01192	13.4752	146	0.492473	19	25	0.926707	2.67853	18	2.89037	18	1	2.76911	121.987	50.8866	1901.29	1	2393	0	2393	0	0.0240681	0	0.00437972	0	0.11634	0.0345264	0.542153	0.0160739	0.0274467	0.0342112	0.00807223	0.00943598	0
TCGA-50-5941	LUAD	C2	LUAD.5	0.44653	0.73	0.64	NA	0.1331	0.039	1.298	2.1424	1.3185	0.3276	195	123	2.78012	9.89483	164	0.534595	27	29	0.883835	3.80408	74	4.06016	64	0.976261	1.91281	88.0997	-287.859	1567.1	0	1474	0	1474	0	0.10268	0.0002349	0.0327483	0	0.0232957	0.107097	0.153755	0	0.0580767	0.0284427	0	0.0440931	0
TCGA-50-5944	LUAD	C3	LUAD.1	0.102436	0.43	0.15	NA	-0.6587	-0.212	0.5383	-0.0123	0.1624	0.3992	32	19	0.545641	1.51567	315	0.618006	15	23	0.422074	0.463695	3	1.94591	7	1	2.31714	162.244	-461.883	1536.59	0	1750	0	1750	0	0.118417	0	0.00477174	0	0.0254549	0.016455	0.439578	0	0.122293	0.0321251	0.00489004	0.0198903	0
TCGA-50-8460	LUAD	C3	NA	0.354412	0.58	0.1	NA	-0.6668	-0.1115	0.7316	1.7629	-0.1891	0.1079	17	4	0.176474	0.735307	81	0.200476	6	8	0.739242	3.38182	97	3.47316	38	0.954798	2.45567	-2.59619	-767.189	1722.54	0	829	0	829	0.0503695	0	0.0476823	0.0765696	0	0	0	0.135076	0	0.114976	0.0793376	0	0.0364214	0
TCGA-55-6971	LUAD	C3	LUAD.6	0.434558	0.77	0.29	19.3788	-0.0556	-0.112	1.3566	2.4632	0.3195	0.4039	43	1	0.601471	2.34574	153	0.456699	19	18	0.8185	3.37806	62	3.24356	30	0.953651	2.02436	295.747	35.1936	2522.01	0	1400	0	1400	0.0441001	0.0264504	0.00142272	0.00593863	0	0.0471125	0.0614588	0.163695	0	0.0551382	0.0297403	0.0236834	0.077947	0
TCGA-55-6972	LUAD	C4	LUAD.1	0.0172851	0.17	0.71	0.530144	-0.7029	0.0155	-1.2647	-1.0254	-0.9843	-1.2384	109	93	2.42653	6.94595	155	0.588791	16	21	0.909331	3.03008	28	0.693147	2	1	2.73194	-177.461	-1540.72	2558.54	1	1632	0	1632	0	0.0908688	0.0180297	0.00213293	0	0.00517843	0.0234218	0.123589	0	0.085074	0.0618002	0	0.0768801	0.0699858
TCGA-55-6985	LUAD	C6	LUAD.5	0.402649	0.61	0.59	14.1711	0.0377	-0.0485	0.8216	1.5993	0.4511	0.6125	203	129	3.73246	12.2952	99	0.437439	12	24	0.897634	3.39682	44	3.23318	26	0.992353	2.48888	260.004	-247.441	13.2628	0	1233	0	1233	0	0.195903	0	0	0	0.0600063	0.0934062	0.176442	0	0.0434773	0.0141916	0	0.0363271	0
TCGA-55-7227	LUAD	C3	NA	0.258085	NA	NA	5.35154	-0.3521	-0.0915	0.9995	1.1509	0.5611	0.4813	80	46	1.43093	4.17598	NA	NA	NA	NA	0.945535	2.56056	15	3.29245	28	0.988069	1.99667	190.434	-469.269	1157.81	1	952	1	255	0	0.0127089	0.0171145	0.122576	0	0.00524113	0.0472355	0.324631	0	0.0780127	0.0514734	0.00105982	0.0333825	0
TCGA-55-7903	LUAD	C2	LUAD.3	0.262008	0.36	0.32	1.20882	0.2985	0.0395	0.3928	0.8412	0.8179	-0.0893	68	333	1.28718	4.08131	245	0.428955	5	23	NA	NA	NA	2.53259	14	0.959658	2.24339	-168.891	-390.723	2562.66	0	567	0	567	0	0.0907846	0.0759803	0.0179646	0	0	0.0778431	0.376876	0.0113909	0.0146006	0.0204255	0.0029362	0.0243049	0.00545133
TCGA-55-7914	LUAD	C3	LUAD.3	0.329963	0.44	0.17	9.27544	-0.2341	-0.0395	0.3748	1.4223	0.1501	-0.0915	103	44	1.41319	4.85401	104	0.385227	8	26	0.93154	2.8361	21	2.95285	25	0.917355	2.32647	1015.04	-17.409	584.622	1	187	1	187	0	0.0930345	0	0	0	0.00244784	0.0743776	0.128057	0	0.0523775	0.0158175	0	0.00825582	0.00838745
TCGA-55-8506	LUAD	C6	NA	0.246189	0.55	0.24	2.73664	-0.0928	-0.11	0.4036	0.3528	0.6363	0.2035	983	1563	14.2391	43.9452	384	0.427555	13	37	0.932099	3.7007	53	2.55779	14	0.969207	1.81871	-81.0965	-327.911	2571.73	0	11	0	11	0.00507803	0.0118358	0	0.00924193	0	0.171588	0.0579676	0.343992	0.0606064	0.0378794	0	0.020003	0.0258018	0.0455436
TCGA-62-A46S	LUAD	C3	NA	0.236343	0.55	0.37	2.44542	-1.0445	-0.2165	0.4035	0.8448	-0.415	-0.1239	75	1	1.0181	3.08425	123	0.486668	13	26	0.925038	3.78743	60	2.92378	22	0.945889	2.09915	214.411	-1135.01	1774.51	1	1653	1	527	0	0.155437	0.00688002	0.00166757	0	0	0.0265922	0.168363	0	0.0623747	0.0589873	0	0.044924	0
TCGA-62-A470	LUAD	C4	NA	0.170962	0.41	0.01	0.32089	-0.1727	-0.089	0.2873	-0.2399	-0.8123	-0.34	56	39	0.943645	2.91672	151	0.599146	22	30	NA	NA	NA	0.693147	2	1	5.1619	358.002	-237.932	3028.27	1	1194	1	539	0.0125452	0	0.0169728	0.0160576	0	0.1284	0.0183935	0.502811	0	0.0257156	0.0139552	0.00730843	0.00736713	0.00967011
TCGA-64-5775	LUAD	C4	LUAD.3	0.145016	0.29	0.18	1.58539	0.5981	0.2215	0.1987	-0.7823	0.5844	0.3988	208	332	3.91075	12.7792	158	0.525224	12	16	0.846974	1.51757	6	1.56071	5	0.969724	4.98816	173.502	939.668	-2820.97	1	62	1	62	0	0.0291678	0	0	0	0.0460717	0.0230203	0.610537	0.0386176	0	0.0243085	0.023482	0.0472671	0
TCGA-67-3772	LUAD	C2	LUAD.5	0.367486	0.55	0.47	5.82271	-0.8195	0.0825	0.7474	1.4166	0.5924	0.2973	24	44	0.525613	1.70824	124	0.548761	10	12	0.911323	3.93463	75	3.33577	29	0.990638	2.67532	609.738	-1199.54	240.735	0	573	0	573	0.00854668	0.0218412	0.0388256	0.0986909	0	0.0182752	0.0210331	0.251153	0	0.0662681	0.0494047	0.00276487	0.030354	0
TCGA-69-7765	LUAD	C3	LUAD.3	0.352871	0.59	0.38	4.63568	-0.2894	-0.148	0.7469	1.2423	0.2813	0.6011	206	57	5.44235	16.1094	77	0.248158	8	14	0.924508	4.34563	110	2.75555	17	0.972588	1.82731	292.335	-159.072	3020.52	0	165	0	165	0.00562001	0.0417484	0.00755554	0.0808444	0	0.0639139	0.0533352	0.254295	0	0.0185788	0.00363489	0	0	0.030066
TCGA-73-7498	LUAD	C3	LUAD.1	0.181805	0.38	0.14	5.33138	-1.4615	-0.2825	0.4368	1.0796	-0.5096	0.1446	34	88	0.984445	2.74451	100	0.287996	7	10	0.753436	3.64383	126	3.86646	51	0.983374	1.38134	-587.57	-1555.69	4332.45	0	1189	0	1189	0.0134855	0.012661	0.00641211	0.00551221	0	0	0.0184948	0.309581	0	0.0792655	0.0691053	0	0.0157186	0.000554841
TCGA-75-6207	LUAD	C2	LUAD.3	0.153495	0.36	0.31	2.36546	0.1522	0.091	0.2223	-0.0956	0.4901	-0.1266	32	12	0.518582	1.67777	302	0.629429	10	35	NA	0	1	2.68595	15	0.991837	NA	-411.173	-601.232	2022.06	1	NA	0	NA	0.0216876	0.0027242	0.0929248	0.0186298	0	0.00275688	0	0.374528	0	0.0526521	0.0898239	0	0	0
TCGA-75-7031	LUAD	C2	LUAD.2	0.273798	0.51	0.18	6.08221	0.1136	0.0605	0.5358	0.9678	0.1832	-0.312	80	62	1.8932	5.20631	347	0.740855	15	44	0.873991	2.01244	10	2.70805	15	1	NA	-148.175	-251.823	1628.78	0	NA	0	NA	0	0.0993586	0.0406817	0.0151491	0	0	0.0840064	0.252177	0.00899165	0	0.0166485	0.00243406	0.0298465	0
TCGA-78-7149	LUAD	C3	LUAD.1	0.133778	0.4	0.32	2.46495	-1.048	-0.1625	-0.3342	0.4542	-0.7704	0.0401	77	110	1.13567	3.72734	171	0.651406	18	14	0.881582	1.57958	6	2.25386	10	0.978838	3.48107	-419.809	-1018.63	3470.11	0	3940	0	3940	0	0.164399	0	0	0	0.0258381	0.0384331	0.122137	0	0.0429153	0.000640715	0.00348713	0.0489565	0
TCGA-78-7154	LUAD	C1	LUAD.4	0.165184	0.5	0.14	2.90846	0.7112	0.2595	0.0075	0.0566	-0.3504	0.0914	81	6	2.73655	5.62182	356	0.714608	19	49	NA	NA	NA	1.33218	4	0.960964	2.17861	148.364	723.002	-1524.51	1	593	0	593	0	0.0560772	0.00428656	0	0	0.00923805	0.111652	0.301631	0	0.0455415	0.0358454	0	0.0309588	0
TCGA-78-7156	LUAD	C3	LUAD.1	0.0486691	0.2	0	1.94744	-1.4348	-0.2765	-0.5608	-0.2283	-0.7125	-0.5646	125	37	1.82001	7.71467	99	0.111507	4	12	0.983419	1.0804	3	1.38629	4	1	2.01134	171.961	-1148.38	3572.9	1	976	0	976	0	0.0846599	0	0	0	0.0038405	0.114542	0.145657	0	0.134527	0.0605232	0	0.0133796	0
TCGA-78-7160	LUAD	C3	LUAD.6	0.431732	0.71	0.41	5.69978	-0.0266	-0.138	1.0689	1.5556	0.1361	0.2503	12	27	0.541568	1.02296	78	0.293902	15	11	0.981733	1.75903	6	2.68843	19	0.913053	2.1594	547.5	196.957	3240.2	1	697	0	697	0	0.079672	0.0113053	0.0104414	0	0.071833	0.074037	0.323927	0	0.0218051	0.0158212	0.000724425	0.0257468	0
TCGA-78-7167	LUAD	C3	LUAD.1	0.0500679	0.16	0.05	1.47014	-1.8619	-0.235	-0.4638	0.085	-1.0882	-0.0149	45	38	1.09592	2.81385	185	0.906055	14	37	0.867448	3.05894	34	2.54004	13	0.990287	2.19618	-699.994	-1690.29	3720.84	1	2681	1	726	0	0.0853491	0.00233379	0	0	0	0.038338	0.264929	0	0.0551191	0.0686073	0	0.047583	0
TCGA-78-7535	LUAD	C4	LUAD.3	0.236498	0.4	0.1	3.29371	0.1116	0.049	0.6581	-0.2208	-0.2939	0.0907	55	15	1.74922	4.1507	143	0.814672	26	21	NA	0	1	0	1	NA	2.41495	265.881	-361.581	728.145	1	949	1	809	0.0415835	0	0.00184383	0.216762	0	0.0301697	0	0.516467	0.0104255	0	0.0139267	0	0.0195641	0.0177045
TCGA-78-7540	LUAD	C3	LUAD.4	0.131993	0.41	0	3.98043	-1.0069	-0.259	0.2297	0.216	0.5059	-0.0186	13	4	0.344423	0.78278	83	0.194764	6	17	0.909953	1.26146	4	1.74787	6	0.975504	1.50583	-442.976	-369.086	2862.65	1	1197	0	1197	0.0555978	0.0060592	0.0238368	0.0191568	0	0.291519	0.000289902	0.300078	0	0.061536	0	0	0.0742767	0
TCGA-83-5908	LUAD	C2	NA	0.437585	0.6	0.52	24.181	0.9389	0.2725	1.0277	1.6128	1.1864	0.4827	76	50	1.79575	6.04569	64	0.421736	13	16	0.950267	2.798	19	3.45571	52	0.874587	1.65825	875.115	707.269	422.58	0	824	0	824	0	0.100622	0.00111047	0.0200084	0	0.0174669	0.0906253	0.150327	0.00201331	0	0.0106042	0.00115073	0.0550577	0
TCGA-86-8056	LUAD	C3	NA	0.269073	0.63	0.02	19.0605	-1.0049	-0.2755	0.7387	0.8277	0.1114	-0.107	144	55	2.01346	7.25437	200	0.124157	2	16	0.771238	2.27086	19	2.8152	18	0.973994	2.86755	143.173	-527.078	4701.71	0	139	0	139	0	0.141018	0.00328641	0.0207521	0	0.0565666	0.0309273	0.318394	0	0.0576709	0.0284879	0.00632677	0.0225959	0
TCGA-86-8278	LUAD	C6	NA	0.295999	0.44	0.22	1.69734	-0.4641	-0.139	0.5101	0.8748	0.7615	0.5003	39	NA	0.86361	2.59083	84	0.599707	8	15	0.875383	3.59859	61	3.16342	24	0.995397	2.21955	-193.678	-987.901	3424.25	0	944	1	29	0	0.129463	0.0274701	0.000676618	0	0.0245275	0.0288141	0.27357	0	0.149741	0.0184757	0.0152446	0.0324737	0.0185603
TCGA-86-8279	LUAD	C1	NA	0.177842	0.5	0.38	2.32603	-0.1504	0.0135	-0.0551	-0.3828	-0.6286	0.4502	208	162	3.87842	13.0673	153	0.687964	24	40	0.970777	2.69157	16	1.38629	4	1	2.6402	4.02862	-551.786	-11.5426	0	949	0	949	0.0266441	0.00671401	0.0177288	0.162706	0	0.116789	0.0120958	0.238908	0.022674	0	0	0.00885645	0.0927084	0
TCGA-86-8280	LUAD	C3	NA	0.305174	0.55	0.54	7.64772	-0.4068	-0.084	1.0083	1.7603	0.2381	0.2754	17	0	0.28555	1.1422	169	0.718602	22	19	0.887421	3.7702	70	4.13027	64	0.993119	2.30203	370.923	-1002.64	-292.962	0	701	0	701	0.0125744	0.0375721	0.00590775	0.0646161	0	0	0.0912267	0.26947	0	0.055376	0.0382992	0	0.0276233	0
TCGA-86-8671	LUAD	C3	NA	0.56959	0	0.16	5.05728	-0.5637	-0.2565	1.6386	2.8763	1.0553	0.3673	18	NA	0.376982	0.869958	55	0.00319184	0	1	0.91476	3.97354	77	4.81813	133	0.985232	2.05881	547.01	-503.769	1278.55	0	839	0	839	0.0274311	0.0657379	0	0	0	0.0810001	0.118026	0.186103	0	0.0434899	0	0.0030428	0.0209374	0
TCGA-86-8674	LUAD	C3	NA	0.285843	0.42	0	3.52637	-0.5039	-0.0795	-1.0562	-0.2551	-1.2079	-0.2125	128	138	2.41046	7.69604	61	0.147654	5	5	0.952008	1.97965	8	1.60944	5	1	2.59892	-863.092	-681.352	3571.16	0	806	1	334	0	0.0940957	0.0432812	0	0	0.288735	0.0313378	0.0465666	0	0.0125353	0	0	0.0375907	0
TCGA-93-A4JP	LUAD	C4	NA	0.260141	0.73	0.5	4.19624	-0.2281	-0.207	0.8628	0.2334	1.2073	-0.0241	26	0	0.524297	1.42725	88	0.165176	9	32	NA	NA	NA	2.14584	9	0.976615	3.05874	874.877	-533.924	687.813	0	578	1	497	0	0.0122761	0.0971815	0	0	0.0642632	0.0418625	0.429507	0	0.119681	0	0.0148078	0.0107199	0.00864733
TCGA-93-A4JQ	LUAD	C2	NA	0.511194	0.8	0.64	11.0751	0.1514	-0.008	0.9385	2.2117	1.0344	0.7337	61	NA	0.915889	2.89539	115	0.246441	17	61	0.889198	3.66984	62	4.04215	62	0.979409	6.59248	530.487	-135.44	-259.381	0	526	0	526	0.146166	0.100592	0	0	0	0.125005	0.0801283	0.178061	0	0.0147597	0	0	0.0231059	0.00174244
TCGA-95-7944	LUAD	NA	NA	0.464105	0.59	0.45	19.7228	NA	NA	NA	NA	NA	NA	74	73	2.19011	5.71203	112	0.585408	12	21	0.782129	1.40139	6	NA	NA	NA	NA	NA	NA	NA	0	377	0	377	NA	NA	NA	NA	NA	NA	NA	NA	NA	NA	NA	NA	NA	NA
TCGA-95-8039	LUAD	C2	NA	0.293874	0.53	0.38	7.57927	-0.3007	-0.0285	0.8928	1.1063	1.1683	0.2999	43	104	0.841935	2.4356	55	0.348828	8	19	0.962867	1.87365	7	3.84002	48	0.991945	4.47546	397.726	-487.485	1681.18	0	830	1	228	0.0283157	0.0102211	0.0280564	0.120997	0	0	0.0281144	0.331924	0	0.082783	0.0263092	0.00191442	0.0355862	0
TCGA-95-A4VP	LUAD	C3	NA	0.407342	0.7	0.09	1.88928	-0.1585	-0.1	0.4762	1.7062	-0.4087	0.1867	64	77	1.07166	3.07015	115	0.690569	17	24	0.868148	1.90752	9	2.60898	15	0.963417	1.87892	335.121	-209.749	720.413	0	605	1	216	0.0289714	0.112534	0.0195079	0	0	0.0130906	0.018511	0.151363	0	0.0305647	0.0443846	0.0078125	0.0702184	0.0321671
TCGA-97-7553	LUAD	C3	LUAD.5	0.412698	0.71	0.15	16.9308	-0.0444	-0.174	1.5795	1.8227	0.8657	0.3604	17	83	0.363145	1.0615	72	0.376379	14	16	0.899766	3.60566	55	3.56462	36	0.994727	1.48819	133.758	-389.589	2211.3	0	1870	0	1870	0	0.0844716	0.0137828	0.0418502	0	0.0584411	0.0326575	0.289832	0.00198238	0.0394697	0.0457354	0.0257431	0.00451885	0.0126471
TCGA-97-8171	LUAD	C4	NA	0.0308607	0.18	0.06	3.2593	-0.3669	-0.101	-0.3841	-1.0644	-0.5562	-0.5093	26	0	0.447418	1.34225	377	0.261283	6	12	0.926573	2.86408	22	1.09861	3	1	1.15914	-370.412	-449.846	3707.13	0	568	1	441	0	0.0545919	0.0154645	0.00771306	0	0.0825975	0.00835044	0.452737	0	0.0265843	0.0193903	0	0.0117905	0.00926589
TCGA-97-A4M7	LUAD	C3	NA	0.409631	0.63	0.56	1.67824	-0.5558	-0.0935	1.0399	1.7584	0.1369	0.3807	171	67	2.5726	7.71781	116	0.452094	9	20	0.928129	3.66726	52	3.80569	47	0.988453	2.51353	559.37	-930.141	569.155	0	629	0	629	0.0438311	0.0130905	0.00423375	0.0889948	0	0	0.0482813	0.208648	0	0.0859705	0.0740467	0.0024153	0.0554967	0
TCGA-J2-8192	LUAD	C3	NA	0.318307	0.59	0.29	1.73201	-0.7485	-0.19	1.1323	0.9821	0.6328	0.8887	27	7	0.586242	1.81735	101	0.495774	13	20	0.912389	3.00708	27	3.48094	35	0.97907	3.85727	750.296	-1083.01	-636.162	0	739	1	482	0.0239358	0.0120482	0.0400074	0.0254131	0	0.0327628	0.00352959	0.395027	0	0.0906956	0.0327578	0.00267326	0	0
TCGA-MP-A4TD	LUAD	C3	NA	0.326814	NA	NA	11.1563	-0.3937	-0.073	0.4753	1.5621	-0.739	0.4576	40	86	0.696585	1.82854	83	0.346725	NA	NA	0.890719	3.94661	84	3.01463	22	0.975279	2.05211	112.413	-326.613	2127.76	1	307	1	226	0.0692463	0.0618532	0	0	0	0.0593159	0.0204764	0.198824	0.0156128	0.00845077	0.0411128	0	0.0110002	0.0103576
TCGA-MP-A4TF	LUAD	C1	NA	0.360278	0.71	0.39	5.07482	0.082	0.0745	-0.1345	0.3962	0.2036	0.1757	105	31	3.28734	10.6475	161	0.757695	23	52	0.955128	4.2433	85	1.38629	4	1	3.35786	-1490	-159.58	2014.92	1	336	1	195	0	0.0880062	0.0280281	0.00959119	0.00278145	0.0840656	0.0796374	0.100924	0.00774384	0	0	0.0288442	0.03611	0.0139747
TCGA-NJ-A4YG	LUAD	C3	NA	0.338028	0.68	0.35	6.27804	-0.8495	-0.113	0.647	0.8516	0.5378	0.2931	46	0	1.05803	3.63161	79	0.241419	7	12	0.981605	1.57983	5	2.87822	19	0.97751	1.34869	114.114	-803.289	1402.71	0	2261	0	2261	0	0.0243601	0.0175479	0.0807252	0	0.0200292	0.0237064	0.356369	0	0.0692199	0.0339634	0.00447644	0.0688498	0
TCGA-NJ-A4YQ	LUAD	C2	NA	0.534274	0.71	0.24	12.2312	-0.0481	0	1.0689	2.5282	-0.023	-0.0548	552	539	8.30154	27.9446	148	0.50594	12	40	0.782329	4.23019	223	3.77375	48	0.974825	4.34403	-612.755	-643.507	3834.4	0	1432	0	1432	0.116807	0.0212293	0	0	0	0.132872	0.0516463	0.214507	0	0.00263871	0	0	0.0251265	0
TCGA-05-4250	LUAD	NA	NA	0.238785	0.5	0.1	2.74998	NA	NA	NA	NA	NA	NA	150	42	2.71942	8.53039	125	0.537984	16	14	0.88731	2.40288	15	NA	NA	NA	NA	NA	NA	NA	1	121	0	121	NA	NA	NA	NA	NA	NA	NA	NA	NA	NA	NA	NA	NA	NA
TCGA-05-4396	LUAD	C3	LUAD.4	0.118303	0.18	0.16	0.00909973	-0.4474	-0.2715	-0.2088	-0.1143	-0.3666	-0.0432	137	63	1.79594	7.06201	200	0.6992	8	13	0.798554	2.21406	16	1.94591	7	1	4.44002	-1431.27	-225.022	3090.92	1	303	0	303	0.0401935	0.00831375	0.0132051	0	0	0	0.0447286	0.347948	0.0474433	0	0.0657446	0.0153846	0.00778446	0
TCGA-05-4430	LUAD	C2	LUAD.5	0.295727	0.8	0.32	1.70086	-0.2684	0.1235	0.9349	1.2705	0.9454	0.6665	120	51	2.11668	7.05561	133	0.299413	17	20	0.921816	3.19477	32	3.27169	27	0.992673	4.73245	-297.725	-771.267	1792.8	0	761	0	761	0	0.0192626	0.0203374	0.0882228	0	0.00849352	0.0462083	0.399166	0	0.0825021	0.0215401	0.0157741	0.0465334	0
TCGA-17-Z000	LUAD	NA	NA	0.213512	NA	NA	NA	NA	NA	NA	NA	NA	NA	NA	NA	0.819831	3.34239	NA	NA	NA	NA	NA	NA	NA	NA	NA	NA	NA	NA	NA	NA	NA	NA	NA	NA	NA	NA	NA	NA	NA	NA	NA	NA	NA	NA	NA	NA	NA	NA
TCGA-17-Z002	LUAD	NA	NA	0.260145	NA	NA	NA	NA	NA	NA	NA	NA	NA	NA	NA	0.0319245	0.255396	NA	NA	NA	NA	NA	NA	NA	NA	NA	NA	NA	NA	NA	NA	NA	NA	NA	NA	NA	NA	NA	NA	NA	NA	NA	NA	NA	NA	NA	NA	NA	NA
TCGA-17-Z003	LUAD	NA	NA	0.418352	NA	NA	NA	NA	NA	NA	NA	NA	NA	NA	NA	1.89758	6.88275	NA	NA	NA	NA	NA	NA	NA	NA	NA	NA	NA	NA	NA	NA	NA	NA	NA	NA	NA	NA	NA	NA	NA	NA	NA	NA	NA	NA	NA	NA	NA	NA
TCGA-17-Z007	LUAD	NA	NA	0.298962	NA	NA	NA	NA	NA	NA	NA	NA	NA	NA	NA	0.607339	2.10971	NA	NA	NA	NA	NA	NA	NA	NA	NA	NA	NA	NA	NA	NA	NA	NA	NA	NA	NA	NA	NA	NA	NA	NA	NA	NA	NA	NA	NA	NA	NA	NA
TCGA-17-Z008	LUAD	NA	NA	0.176401	NA	NA	NA	NA	NA	NA	NA	NA	NA	NA	NA	NA	NA	NA	NA	NA	NA	NA	NA	NA	NA	NA	NA	NA	NA	NA	NA	NA	NA	NA	NA	NA	NA	NA	NA	NA	NA	NA	NA	NA	NA	NA	NA	NA	NA
TCGA-17-Z023	LUAD	NA	NA	0.473914	NA	NA	NA	NA	NA	NA	NA	NA	NA	NA	NA	2.85365	10.9129	NA	NA	NA	NA	NA	NA	NA	NA	NA	NA	NA	NA	NA	NA	NA	NA	NA	NA	NA	NA	NA	NA	NA	NA	NA	NA	NA	NA	NA	NA	NA	NA
TCGA-17-Z028	LUAD	NA	NA	0.331991	NA	NA	NA	NA	NA	NA	NA	NA	NA	NA	NA	3.63209	13.2961	NA	NA	NA	NA	NA	NA	NA	NA	NA	NA	NA	NA	NA	NA	NA	NA	NA	NA	NA	NA	NA	NA	NA	NA	NA	NA	NA	NA	NA	NA	NA	NA
TCGA-17-Z029	LUAD	NA	NA	0.505742	NA	NA	NA	NA	NA	NA	NA	NA	NA	NA	NA	NA	NA	NA	NA	NA	NA	NA	NA	NA	NA	NA	NA	NA	NA	NA	NA	NA	NA	NA	NA	NA	NA	NA	NA	NA	NA	NA	NA	NA	NA	NA	NA	NA	NA
TCGA-17-Z042	LUAD	NA	NA	0.43273	NA	NA	NA	NA	NA	NA	NA	NA	NA	NA	NA	3.7634	12.8799	NA	NA	NA	NA	NA	NA	NA	NA	NA	NA	NA	NA	NA	NA	NA	NA	NA	NA	NA	NA	NA	NA	NA	NA	NA	NA	NA	NA	NA	NA	NA	NA
TCGA-17-Z043	LUAD	NA	NA	0.337772	NA	NA	NA	NA	NA	NA	NA	NA	NA	NA	NA	1.98821	5.50832	NA	NA	NA	NA	NA	NA	NA	NA	NA	NA	NA	NA	NA	NA	NA	NA	NA	NA	NA	NA	NA	NA	NA	NA	NA	NA	NA	NA	NA	NA	NA	NA
TCGA-17-Z044	LUAD	NA	NA	0.360785	NA	NA	NA	NA	NA	NA	NA	NA	NA	NA	NA	1.31781	3.16274	NA	NA	NA	NA	NA	NA	NA	NA	NA	NA	NA	NA	NA	NA	NA	NA	NA	NA	NA	NA	NA	NA	NA	NA	NA	NA	NA	NA	NA	NA	NA	NA
TCGA-17-Z049	LUAD	NA	NA	0.0987118	NA	NA	NA	NA	NA	NA	NA	NA	NA	NA	NA	4.30466	14.2997	NA	NA	NA	NA	NA	NA	NA	NA	NA	NA	NA	NA	NA	NA	NA	NA	NA	NA	NA	NA	NA	NA	NA	NA	NA	NA	NA	NA	NA	NA	NA	NA
TCGA-17-Z051	LUAD	NA	NA	0.0916399	NA	NA	NA	NA	NA	NA	NA	NA	NA	NA	NA	0.9993	4.90566	NA	NA	NA	NA	NA	NA	NA	NA	NA	NA	NA	NA	NA	NA	NA	NA	NA	NA	NA	NA	NA	NA	NA	NA	NA	NA	NA	NA	NA	NA	NA	NA
TCGA-17-Z058	LUAD	NA	NA	0.0398275	NA	NA	NA	NA	NA	NA	NA	NA	NA	NA	NA	0.976858	2.71689	NA	NA	NA	NA	NA	NA	NA	NA	NA	NA	NA	NA	NA	NA	NA	NA	NA	NA	NA	NA	NA	NA	NA	NA	NA	NA	NA	NA	NA	NA	NA	NA
TCGA-35-5375	LUAD	NA	NA	0.193749	0.42	0.57	8.75487	NA	NA	NA	NA	NA	NA	230	11	3.05003	11.6341	247	0.729902	21	45	0.859043	2.48295	18	NA	NA	NA	NA	NA	NA	NA	0	264	0	264	NA	NA	NA	NA	NA	NA	NA	NA	NA	NA	NA	NA	NA	NA
TCGA-38-7271	LUAD	C6	NA	0.556715	0.74	0.18	0.242178	-0.6907	-0.17	1.5458	3.1459	-0.0452	0.2962	NA	NA	0.572371	2.06689	49	0.105698	2	2	0.894902	4.21457	111	4.67314	121	0.974425	1.88728	553.448	-469.311	1192.02	1	800	1	304	0.221645	0	0.00981795	0	0	0.0323736	0.0294553	0.190735	0	0.0376798	0.0172569	0	0.0309352	0
TCGA-44-2656	LUAD	C2	LUAD.3	0.441464	0.68	0.27	8.27192	-0.106	0.0365	1.3738	2.1637	0.796	0.1308	304	180	6.40639	20.8567	177	0.654467	16	51	0.887825	5.10446	314	4.22309	94	0.929522	2.41997	-19.3989	-493.554	-144.234	0	1429	1	568	0	0.0671423	0	0.0188431	0	0.0276633	0.0756477	0.21425	0	0.0692348	0.031824	0	0.0185815	0
TCGA-44-2666	LUAD	C2	LUAD.4	0.208032	0.44	0.04	3.0804	-0.3466	-0.0265	0.1384	0.4267	1.2339	0.0094	14	NA	0.0866423	0.895304	76	0.0705089	2	8	0.879781	3.28833	42	2.52417	14	0.956466	1.95718	192.176	-460.579	2851.44	1	97	1	97	0	0.0926497	0.0534301	0.000386396	0.0113805	0	0	0.222971	0	0.184133	0.0291242	0.00096282	0.0172707	0.0268603
TCGA-44-5644	LUAD	NA	NA	0.112803	0.25	0.12	3.30897	NA	NA	NA	NA	NA	NA	495	446	7.22681	26.1206	597	0.690203	14	73	0.953918	3.33538	33	NA	NA	NA	NA	NA	NA	NA	0	863	0	863	NA	NA	NA	NA	NA	NA	NA	NA	NA	NA	NA	NA	NA	NA
TCGA-44-6148	LUAD	C3	NA	0.177418	NA	NA	14.6574	-1.8732	-0.3625	0.6746	1.125	-0.2376	0.1702	2	NA	0.061515	0.12303	67	0.0275583	2	0	0.931207	3.38735	38	2.27187	10	0.98666	2.90914	-29.481	-1189.9	1324.91	0	704	0	704	0	0.136798	0.0100012	0	0	0	0.00269824	0.260022	0	0.110643	0.0591235	0.00475918	0.0257598	0
TCGA-44-6778	LUAD	NA	NA	0.389842	0.75	0.09	22.1014	NA	NA	NA	NA	NA	NA	244	287	3.13841	9.79652	268	0.784888	20	38	0.864879	4.64092	214	NA	NA	NA	NA	NA	NA	NA	0	1864	0	1864	NA	NA	NA	NA	NA	NA	NA	NA	NA	NA	NA	NA	NA	NA
TCGA-44-8119	LUAD	C1	NA	0.151291	0.45	0.15	0.333545	0.4789	0.0995	0.5817	1.0036	-0.5401	0.6676	291	99	5.22138	17.2492	253	0.678425	22	35	0.693069	3.55537	169	3.30275	29	0.980831	5.44843	-357.221	805.747	-1471.91	0	285	0	285	0	0.0946967	0	0.00044386	0	0.161969	0.0451487	0.247436	0.00726221	0	0.0109758	0.0157532	0.0680095	0
TCGA-49-4506	LUAD	C2	LUAD.6	0.587712	0.75	0.02	6.70959	0.3451	0.3275	0.528	1.9721	0.1606	-0.2181	36	6	0.881189	3.19051	117	0.310807	16	9	0.827197	3.07186	41	2.73037	32	0.787818	1.66164	-969.546	-172.515	2715.79	1	999	1	692	0.0285515	0.026179	0	0.0156341	0	0.0273633	0.0766107	0.165359	0.0199342	0	0.0224549	0	0.0723518	0
TCGA-49-AAR9	LUAD	C1	NA	0.164434	0.25	0.07	0.497872	0.6876	0.1965	-0.7004	-0.7268	-0.3007	0.2901	302	339	5.69748	16.9376	461	0.496538	9	52	0.937722	2.06038	9	1.07354	4	0.774397	4.0739	-417.893	662.375	-3071.6	1	260	1	260	0.0166269	0.0121799	0.0430635	0	0	0.37433	0.0280477	0.140998	0.0133458	0	0.00394222	0	0	0
TCGA-49-AARR	LUAD	C3	NA	0.378259	0.36	0	22.4974	-1.3252	-0.3345	0.8453	1.7301	-0.0408	0.2806	0	NA	0.0304174	0	83	9.31e-05	0	0	0.88286	3.79988	74	3.38611	32	0.977026	2.73413	183.084	-1055.42	1434.76	0	4992	1	1099	0	0.169215	0.00512711	0	0	0.0337598	0.0147176	0.23103	0	0.0737963	0.0314917	0.00460658	0.00523581	0.0429664
TCGA-50-5051	LUAD	C1	LUAD.3	0.20476	0.41	0.26	NA	0.1488	0.049	-0.2444	0.7024	-1.0188	0.0887	43	4	1.12646	2.83059	99	0.589783	18	7	0.934572	3.11419	28	2.16396	9	0.984859	2.55144	-637.123	-50.4842	1639.71	1	478	1	184	0	0.176271	0.0509359	0.016971	0	0.0834637	0	0.19285	0.00686312	0.0293093	0	0	0.0144941	0.0276591
TCGA-50-6590	LUAD	NA	NA	0.480646	0.75	0.49	27.6989	NA	NA	NA	NA	NA	NA	495	373	6.57228	23.3045	124	0.365794	14	27	0.780201	4.12984	199	NA	NA	NA	NA	NA	NA	NA	1	1288	0	1288	NA	NA	NA	NA	NA	NA	NA	NA	NA	NA	NA	NA	NA	NA
TCGA-50-6591	LUAD	NA	NA	0.0574123	0.1	0.57	1.90178	NA	NA	NA	NA	NA	NA	23	1	0.431936	1.48092	317	0.812428	24	29	NA	NA	NA	NA	NA	NA	NA	NA	NA	NA	1	119	1	119	NA	NA	NA	NA	NA	NA	NA	NA	NA	NA	NA	NA	NA	NA
TCGA-50-6593	LUAD	C1	LUAD.3	0.288504	0.69	0.26	2.83396	0.1201	0.074	0.8365	0.5155	-0.1463	0.64	136	111	2.55557	8.36646	126	0.795682	25	28	0.910786	2.52524	16	2.19722	9	1	2.17425	224.36	-461.78	1810.91	1	336	1	266	0.0183536	0.0246345	0.00450707	0.133856	0	0.128757	0.017117	0.28535	0	0.0814293	0.065227	0.0171613	0.0117573	0
TCGA-50-6597	LUAD	C2	LUAD.5	0.274502	NA	NA	4.13694	-0.8757	-0.0845	0.5097	1.7853	1.2749	-0.309	15	NA	0.382513	1.35351	301	0.728396	11	22	0.929117	1.93204	8	3.36388	31	0.979585	2.49433	661.859	-809.368	924.48	1	1268	0	1268	0.0460577	0	0.00540105	0.0847276	0	0	0.0942163	0.104623	0	0.0305556	0.00614356	0	0.0515574	0
TCGA-55-1594	LUAD	C2	LUAD.2	0.229643	0.45	0.12	4.85015	0.5772	0.1585	0.4043	1.2434	-0.8344	-0.0452	77	3	1.59391	4.39025	181	0.656921	21	33	0.77612	3.93894	160	3.24449	26	0.995825	6.38112	-610.767	-348.275	-1202.52	0	1178	0	1178	0	0.0830342	0	0.0277732	0	0.0749324	0.100865	0.200139	0	0.0346709	0.0270897	0.00578481	0.0317318	0.0296986
TCGA-55-1595	LUAD	C1	NA	0.217166	0.48	0.52	2.85671	0.1274	0.0675	0.4462	1.1576	0.225	0.3226	NA	NA	2.54638	7.92208	295	0.780822	21	34	0.79726	3.83006	122	3.20581	26	0.98395	2.36643	-468.393	18.4887	1531.91	0	1479	0	1479	0	0.134893	0	0.0105579	0	0	0.0615011	0.206426	0	0.0663578	0.0193445	0.00577619	0.0540282	0
TCGA-55-6712	LUAD	C3	LUAD.3	0.473692	0.71	0.39	0.00764643	0.0936	-0.061	1.0001	1.9617	0.4376	0.4685	56	16	1.60932	3.33785	137	0.440322	18	27	0.952496	2.98655	23	3.66	42	0.979221	2.51206	166.018	232.897	214.95	1	171	1	171	0	0.135589	0	0	0	0.102673	0.0668445	0.205241	0.00414876	0.0245585	0	0	0.00635608	0
TCGA-55-8087	LUAD	C3	NA	0.0732822	0.18	0.01	4.41098	-1.6189	-0.291	0.2749	-0.2089	-1.1866	-0.0564	11	1	0.207367	0.799845	89	0.0996066	5	9	NA	NA	NA	2.36938	11	0.988109	1.98822	-339.865	-1474.95	4199.72	0	462	0	462	0.0379504	0	0	0.220659	0	0	0.00794278	0.316152	0	0.171322	0.0265245	0.00881873	0.0257267	0
TCGA-55-8203	LUAD	C3	NA	0.331952	0.62	0.22	13.2257	0.0234	-0.0095	0.5481	1.8644	-0.2965	0.1186	174	86	3.45755	11.4317	105	0.523899	15	15	0.868319	4.7144	228	3.51778	37	0.974205	1.68965	-794.63	-235.532	1276.58	0	547	0	547	0	0.122054	0.00938077	0.0213985	0	0.0361531	0.0262652	0.111763	0	0.0563428	0.0294701	0.0110323	0.0431497	0
TCGA-55-8206	LUAD	C3	NA	0.264924	0.54	0.03	1.17082	-1.0926	-0.2745	1.2246	1.1335	-0.477	-0.0136	9	1	0.242316	0.726949	95	0.552203	18	4	0.704268	2.96123	67	3.85579	49	0.990743	1.75961	285.488	-1508.92	4488.97	0	888	0	888	0	0.0529186	0.0174287	0.0358809	0	0	0	0.132145	0	0.147008	0.306533	0	0.0573297	0
TCGA-55-A48Z	LUAD	C1	NA	0.276075	0.59	0.45	0.564055	0.176	-0.0225	0.5825	1.2285	0.6403	0.5074	20	2	0.434285	1.216	119	0.619569	15	29	0.865948	4.3447	151	2.67012	15	0.985993	2.99976	-65.824	-108.429	916.998	0	651	1	536	0	0.13468	0	0.0145824	0	0.16001	0.0498447	0.222208	0.0199358	0	0	0	0	0.0233849
TCGA-55-A57B	LUAD	C6	NA	0.272613	0.79	0.18	1.55112	-0.689	-0.1745	0.5964	0.1888	0.7475	0.5008	25	27	0.217393	1.11802	105	0.587765	18	21	0.731505	1.52112	8	3.3322	28	1	5.46476	413.768	-1484.58	3217.23	0	546	0	546	0.0482934	0.0131961	0.0294594	0.206735	0	0	0.00871471	0.215957	0	0.0741626	0.0454515	0.00952474	0.0416349	0
TCGA-67-6216	LUAD	C3	LUAD.4	0.331485	0.44	0.15	7.38502	-0.5075	-0.0845	0.8636	1.4422	0.394	0.1659	22	30	0.183621	0.918107	110	0.148906	2	6	0.950635	3.05998	25	2.83321	17	1	1.85364	440.644	-827.532	2471.75	0	141	0	141	0.0349357	0.0725311	0.0283839	0.103144	0	0	0.0146763	0.279505	0	0.0947437	0.0442869	0.00400982	0.0353602	0
TCGA-69-8254	LUAD	C3	NA	0.282357	0.59	0.17	8.66568	-0.8546	-0.2565	0.7373	1.3886	0.4796	0.079	34	27	0.412971	2.09435	44	0.169005	1	8	0.915677	5.26459	314	3.75117	45	0.985422	2.12431	609.526	-756.798	3393.68	0	409	0	409	0.064311	0	0.00481942	0.0235167	0	0	0.0942204	0.332062	0.0236474	0.00885073	0.0247481	0.0129738	0	0.000677813
TCGA-73-4662	LUAD	C3	LUAD.3	0.301014	0.52	0.26	5.68039	-0.5629	-0.099	0.8098	1.6729	0.0622	0.0869	90	64	1.53426	5.74594	190	0.675318	10	36	0.87782	4.14199	112	4.55456	99	0.991174	1.92373	368.102	-645.55	3487.32	0	2515	1	21	0.0184942	0.0642368	0.0300916	0.0209984	0	0	0.013257	0.212712	0.00916895	0	0.0818993	0	0	0
TCGA-73-4666	LUAD	C2	NA	0.334216	0.55	0.28	5.45791	0.9568	0.24	1.0713	1.1073	0.3996	-0.0069	169	123	3.05984	9.44179	104	0.638754	20	17	0.916384	3.02025	27	3.27304	67	0.778426	1.6078	-44.9924	596.157	2470.54	0	800	0	800	0	0.0163422	0	0.0030348	0	0.0451462	0.0978345	0.326593	0	0.0183077	0.0192926	0	0.00158966	0.0369579
TCGA-75-5126	LUAD	C4	LUAD.6	0.47382	0.76	0.51	2.17941	0.3646	0.1585	1.502	1.0558	0.8612	0.3769	338	409	5.14355	16.0963	94	0.201162	7	17	0.84624	0.586569	2	2.83094	18	0.979438	NA	531.688	-142.762	548.641	0	NA	0	NA	0	0.0290436	0.0365272	0	0.00573202	0.104853	0.0497113	0.467926	0.0013137	0.0135456	0.0287647	0.0405724	0	0.0237419
TCGA-75-6214	LUAD	C1	LUAD.2	0.223069	0.36	0.53	7.0583	0.5763	0.1425	-0.3501	-0.7574	0.2764	0.3599	309	188	5.14546	17.8376	201	0.79152	16	41	NA	NA	NA	2.30259	10	1	5.77467	-481.006	105.112	-156.756	1	1115	1	419	0	0	0.0932944	0	0	0.158719	0.0354474	0.356169	0.00885875	0	0	0.0390194	0.012272	0
TCGA-78-7145	LUAD	C4	LUAD.3	0.116128	0.37	0.05	1.2864	0.3677	0.096	0.2957	-0.4541	0.8408	0.2559	78	61	1.5116	4.98827	278	0.606934	16	26	NA	NA	NA	0.693147	2	1	2.38959	626.242	35.2308	1165.53	1	826	1	422	0	0.111687	0.0446819	0.0944711	0	0.020769	0.00407336	0.311167	0.0423304	0.0453104	0.059984	0.00693792	0	0
TCGA-78-7158	LUAD	C3	LUAD.4	0.0506267	0.1	0.02	3.2446	-0.327	-0.079	0.0296	-0.341	-0.2455	-0.2259	133	47	1.56051	6.39504	97	0.170423	4	5	0.96402	1.8759	7	1.90615	7	0.97957	1.02501	-227.128	-635.421	3023.41	1	179	1	132	0	0.0402482	0.00681245	0.0670148	0	0.00342411	0.0304073	0.324208	0	0.106141	0.0513238	0.00210432	0.0348712	0
TCGA-78-8640	LUAD	C2	NA	0.339756	0.65	0.26	0.477268	0.4799	0.1785	0.2903	0.8238	-0.2462	-0.1381	238	26	5.34422	17.6991	158	0.513037	12	49	0.864032	4.04551	108	2.45831	12	0.989297	6.35871	-1428.91	664.86	1138.16	0	7062	0	7062	0.0352437	0	0	0.00301686	0	0.155432	0.0630319	0.210138	0	0.0521494	0.0176698	0.0159301	0.0419114	0
TCGA-80-5611	LUAD	NA	NA	0.328183	0.49	0.37	10.3038	NA	NA	NA	NA	NA	NA	76	87	1.45925	5.49548	236	0.679857	10	54	0.962064	2.39064	12	NA	NA	NA	NA	NA	NA	NA	0	2595	0	2595	NA	NA	NA	NA	NA	NA	NA	NA	NA	NA	NA	NA	NA	NA
TCGA-86-6851	LUAD	C3	LUAD.5	0.444778	0.68	0.53	13.7528	-0.1116	-0.165	1.3052	2.3575	0.5229	0.2281	310	19	6.47407	23.6078	138	0.618689	17	38	0.831082	4.76218	308	4.67068	117	0.980787	3.77226	576.19	-800.726	3207.88	0	179	0	179	0.0334337	0.00435767	0	0.00955483	0	0.0188054	0.0941556	0.20616	0	0.0251021	0.0109278	0	0.0322714	0.0305233
TCGA-86-8076	LUAD	C3	NA	0.512386	0.76	0.01	34.9439	-0.9239	-0.1135	1.0356	2.3619	0.1246	0.1583	33	NA	0.487079	1.82654	36	0.051835	1	4	0.701683	3.5434	156	3.93694	77	0.906334	2.47668	-500.873	-755.573	3368.02	0	993	0	993	0.0235807	0.0339373	0.000183645	0.0188771	0	0.0675266	0.0409247	0.135696	0	0.0164623	0.0141927	0.00516276	0.0340307	0
TCGA-91-6840	LUAD	C2	LUAD.2	0.186048	0.38	0.15	NA	0.3204	0	0.3898	1.4033	1.6686	0.052	33	1	0.917053	3.06738	253	0.808256	17	39	0.907156	3.58439	52	3.09104	22	1	4.79863	-420.428	-127.409	-1253.82	0	372	0	372	0	0.174206	0	0	0	0.0439654	0.0929478	0.114557	0	0.0555483	0.0334874	0	0.0610713	0
TCGA-91-6848	LUAD	NA	NA	0.368567	0.69	0.47	NA	NA	NA	NA	NA	NA	NA	121	27	5.09285	15.6467	289	0.441695	13	63	0.873779	3.54793	58	NA	NA	NA	NA	NA	NA	NA	0	224	0	224	NA	NA	NA	NA	NA	NA	NA	NA	NA	NA	NA	NA	NA	NA
TCGA-MP-A4T4	LUAD	C2	NA	0.504197	NA	NA	10.8652	0.2	0.022	1.132	2.0475	1.1494	0.4811	185	57	2.84366	9.83674	100	0.335494	NA	NA	0.864439	4.62636	211	3.91851	66	0.935282	2.27291	682.892	-471.127	1409.41	1	2617	0	2617	0	0.0583052	0	0.00911887	0	0.0524669	0.107754	0.175385	0	0.0546885	0.0436815	0	0.024629	0.0122549
TCGA-MP-A4T8	LUAD	C2	NA	0.169011	0.41	0.35	6.10026	0.1326	0.0695	-0.4393	-0.4452	0.8028	0.3695	58	17	0.865095	3.07258	214	0.520954	12	32	0.653818	0.906384	4	1.90615	7	0.97957	1.64625	-755.295	-322.204	3281.73	1	161	0	161	0	0.00459395	0.14511	0	0	0.318922	0	0.261553	0	0.0229497	0	0	0.0163665	0
TCGA-MP-A4TA	LUAD	C2	NA	0.577713	0.67	0.45	8.70115	0.6036	0.243	0.3801	1.102	1.0997	0.1448	140	94	3.00825	8.58664	69	0.220978	9	30	0.835255	3.56043	71	2.88449	21	0.947437	6.54181	-253.709	11.4832	1310.56	1	950	1	725	0.00422422	0.0061479	0.0458297	0	0	0.0355051	0.0417253	0.203849	0	0.0043069	0.0368288	0	0.0492457	0.0293397
TCGA-MP-A4TC	LUAD	C1	NA	0.370633	0.55	0.33	5.73715	0.304	0.047	0.6763	0.7722	0.64	0.7502	89	73	2.0209	6.29366	144	0.685848	12	23	0.895262	2.88174	25	2.69345	17	0.95067	2.40523	397.893	-265.342	1816.29	1	74	0	74	0	0.0737526	0	0.000856408	0	0.0977926	0.0571636	0.321196	0.0724353	0	0.00175092	0.00878399	0	0.0251336
TCGA-MP-A4TK	LUAD	C1	NA	0.334534	0.66	0.4	2.07477	0.1992	-0.0125	0.9564	1.6801	-0.2047	0.9614	60	52	2.65748	8.63681	313	0.539643	15	61	0.84597	3.96874	109	3.27545	28	0.982969	4.15343	282.199	-177.227	1949.12	1	582	1	397	0.0306543	0.0522591	0	0	0	0.249993	0.0279456	0.316428	0.00269615	0.0135362	0	0	0.000324066	0.0108187
TCGA-NJ-A4YF	LUAD	C1	NA	0.232181	0.45	0.36	6.60785	-0.0296	0.0185	-0.4646	-0.0916	-0.9899	-0.0757	244	354	4.23446	15.3247	665	0.687998	17	63	0.844109	2.89866	31	1.33218	4	0.960964	1.18004	-1066.07	-707.092	4052.84	0	2161	0	2161	0	0.175497	0	0	0	0.254885	0	0.18307	0.0432133	0	0	0.00500469	0	0.02326
TCGA-NJ-A55A	LUAD	C3	NA	0.368777	0.79	0.14	9.94088	-1.059	-0.255	0.7543	1.9084	0.1007	0.1036	61	150	0.900181	2.67054	45	0.0755901	1	2	0.812584	2.61561	25	2.92642	19	0.99388	2.94176	16.8301	-1198.06	1462.17	0	15	0	15	0.0707395	0.103599	0.0111799	0.0487208	0	0	0.0507577	0.148233	0	0.110652	0.00983247	0	0.0390001	0
TCGA-05-5425	LUAD	C2	NA	0.381745	0.29	0.68	0	0.3483	0.1825	1.173	1.8596	0.7745	0.0078	171	86	4.48052	15.3443	123	0.661955	2	21	0.872709	3.91727	89	3.61019	41	0.972162	3.7989	359.018	-372.789	3005.92	0	882	1	486	0	0.0852621	0.0063927	0.0111346	0	0.0628018	0.141799	0.234231	0	0.0241699	0.000498678	0.0202598	0.0232983	0
TCGA-17-Z018	LUAD	NA	NA	0.537311	NA	NA	NA	NA	NA	NA	NA	NA	NA	NA	NA	1.91743	7.18225	NA	NA	NA	NA	NA	NA	NA	NA	NA	NA	NA	NA	NA	NA	NA	NA	NA	NA	NA	NA	NA	NA	NA	NA	NA	NA	NA	NA	NA	NA	NA	NA
TCGA-17-Z019	LUAD	NA	NA	0.304065	NA	NA	NA	NA	NA	NA	NA	NA	NA	NA	NA	0	0.0320613	NA	NA	NA	NA	NA	NA	NA	NA	NA	NA	NA	NA	NA	NA	NA	NA	NA	NA	NA	NA	NA	NA	NA	NA	NA	NA	NA	NA	NA	NA	NA	NA
TCGA-17-Z027	LUAD	NA	NA	0.0510866	NA	NA	NA	NA	NA	NA	NA	NA	NA	NA	NA	0.680568	2.56023	NA	NA	NA	NA	NA	NA	NA	NA	NA	NA	NA	NA	NA	NA	NA	NA	NA	NA	NA	NA	NA	NA	NA	NA	NA	NA	NA	NA	NA	NA	NA	NA
TCGA-17-Z035	LUAD	NA	NA	0.213633	NA	NA	NA	NA	NA	NA	NA	NA	NA	NA	NA	NA	NA	NA	NA	NA	NA	NA	NA	NA	NA	NA	NA	NA	NA	NA	NA	NA	NA	NA	NA	NA	NA	NA	NA	NA	NA	NA	NA	NA	NA	NA	NA	NA	NA
TCGA-17-Z046	LUAD	NA	NA	0.280367	NA	NA	NA	NA	NA	NA	NA	NA	NA	NA	NA	NA	NA	NA	NA	NA	NA	NA	NA	NA	NA	NA	NA	NA	NA	NA	NA	NA	NA	NA	NA	NA	NA	NA	NA	NA	NA	NA	NA	NA	NA	NA	NA	NA	NA
TCGA-17-Z060	LUAD	NA	NA	0.387345	NA	NA	NA	NA	NA	NA	NA	NA	NA	NA	NA	1.67922	6.20711	NA	NA	NA	NA	NA	NA	NA	NA	NA	NA	NA	NA	NA	NA	NA	NA	NA	NA	NA	NA	NA	NA	NA	NA	NA	NA	NA	NA	NA	NA	NA	NA
TCGA-17-Z062	LUAD	NA	NA	0.619119	NA	NA	NA	NA	NA	NA	NA	NA	NA	NA	NA	3.45388	12.9829	NA	NA	NA	NA	NA	NA	NA	NA	NA	NA	NA	NA	NA	NA	NA	NA	NA	NA	NA	NA	NA	NA	NA	NA	NA	NA	NA	NA	NA	NA	NA	NA
TCGA-44-2657	LUAD	C2	LUAD.5	0.523987	0.66	0.34	10.1007	-0.3442	-0.0605	1.3786	2.9071	0.6429	0.1375	140	39	3.09799	9.82908	116	0.42731	9	28	0.717944	3.8355	209	4.06999	64	0.978625	3.05193	901.395	-907.582	1441.7	0	1351	0	1351	0.00932687	0.113738	0	0.00800609	0	0	0.0926727	0.209362	0	0.0841813	0	0	0.00214494	0
TCGA-44-3396	LUAD	C2	LUAD.6	0.565021	0.76	0.16	6.38035	0.214	0.1555	1.227	1.7723	0.338	0.6029	80	16	1.56109	4.96712	111	0.160761	6	10	0.871576	4.85986	264	4.47624	96	0.980696	4.52173	-110.082	-295.42	-75.5579	0	1130	0	1130	0.0130175	0.0193093	0.011405	0.011388	0.0015283	0.06711	0.0965088	0.278331	0.0358743	0	0.0369885	0.0268825	0	0.0117354
TCGA-44-3398	LUAD	NA	NA	0.345959	NA	NA	0.702772	NA	NA	NA	NA	NA	NA	74	104	1.47161	4.41482	56	0.138942	2	3	0.527724	1.8122	31	NA	NA	NA	NA	NA	NA	NA	0	1163	0	1163	NA	NA	NA	NA	NA	NA	NA	NA	NA	NA	NA	NA	NA	NA
TCGA-44-6144	LUAD	NA	NA	0.270418	0.46	0.63	1.19418	NA	NA	NA	NA	NA	NA	112	95	1.90414	5.62028	118	0.562224	8	16	NA	NA	NA	NA	NA	NA	NA	NA	NA	NA	0	723	1	399	NA	NA	NA	NA	NA	NA	NA	NA	NA	NA	NA	NA	NA	NA
TCGA-44-6774	LUAD	C1	LUAD.2	0.375201	0.55	0.49	2.67459	-0.2189	-0.111	0.7288	0.7294	0.3016	0.9725	81	7	2.19018	7.3198	136	0.327981	4	14	0.565159	2.29479	58	3.04073	22	0.983722	1.57993	349.932	192.617	-564.305	0	658	0	658	0	0.0327517	0.00342588	0.0226174	0	0.0610883	0.0313468	0.38436	0	0.0173242	0.0643421	0.0184856	0.0184274	0
TCGA-44-6775	LUAD	C6	LUAD.5	0.465366	0.73	0.46	9.58059	0.1737	-0.005	1.1413	0.9586	0.7698	0.7537	31	11	0.518874	1.55662	94	0.616365	24	27	0.949338	4.54495	120	3.53598	35	0.994553	2.43853	128.229	256.661	862.507	0	705	1	684	0	0.127956	0.0113531	0.0420556	0	0.123213	0.0142203	0.357099	0.012586	0	0.0207316	0.0127838	0	0.00390264
TCGA-44-7671	LUAD	C3	LUAD.1	0.0973799	0.42	0.43	5.11302	-0.7257	-0.118	-0.0846	-0.3866	-0.3888	0.2	127	342	1.82452	5.65013	108	0.435143	14	12	0.986882	2.1684	9	1.79176	6	1	1.7546	698.223	-532.112	3543.74	0	889	1	883	0	0.181375	0.0776241	0	0	0.00505731	0	0.301464	0	0.0762047	0	0	0	0
TCGA-44-8120	LUAD	C3	NA	0.285752	0.46	0.08	NA	-0.7364	-0.1145	0.3577	0.7251	-0.579	0.4916	322	595	5.44609	16.0629	135	0.701636	11	22	0.608329	2.3157	45	3.46799	33	0.991845	3.03671	-22.9706	-1036.93	2636.01	0	260	0	260	0	0.0453998	0.0172944	0.0523224	0	0.0371326	0.00912317	0.405044	0	0.0695165	0.0205951	0	0.00927985	0
TCGA-49-4487	LUAD	C2	LUAD.6	0.521789	0.83	0.34	5.0492	0.6625	0.1715	0.9441	2.4359	0.07	0.3874	196	291	2.73935	9.01334	128	0.507165	23	29	0.886852	4.2458	120	3.62182	39	0.988607	2.13969	280.319	948.47	194.557	1	855	1	697	0.0877414	0.0903951	0	0	0	0.159512	0.0643782	0.141326	7.12e-05	0	0	0	0.0107098	0
TCGA-49-AARE	LUAD	C1	NA	0.289299	0.58	0.08	5.2752	0.3343	0.1695	0.1818	1.268	0.3338	0.2642	599	296	11.0272	35.2745	229	0.680457	17	35	0.854863	3.21531	43	3.39691	31	0.989204	4.19792	-1247.36	-203.048	340.746	1	1229	1	388	0	0.13674	0	0	0	0.145871	0.102974	0.124135	0	0.0223099	0	0	0	0.0361532
TCGA-53-7624	LUAD	NA	NA	0.177641	0.31	0.24	5.86443	NA	NA	NA	NA	NA	NA	320	152	6.50103	21.4895	427	0.712453	16	66	0.832879	2.30923	16	NA	NA	NA	NA	NA	NA	NA	1	1043	1	400	NA	NA	NA	NA	NA	NA	NA	NA	NA	NA	NA	NA	NA	NA
TCGA-55-6975	LUAD	C2	NA	0.364616	0.54	0.45	0.91623	0.6457	0.273	0.1447	0.7989	0.6634	0.6774	33	4	0.507974	2.1813	137	0.565043	12	24	0.908105	4.17285	99	2.02533	8	0.973976	5.44959	-780.886	890.737	1391.08	1	118	1	118	0	0.185364	0.0664209	0	0	0.00869425	0	0.168149	0	0.024872	0.02478	0	0.0210126	0
TCGA-55-6979	LUAD	C2	LUAD.5	0.467539	0.67	0.5	8.24603	0.3407	0.032	1.5243	2.0986	1.0626	0.5298	60	10	0.889932	3.55973	93	0.29466	12	11	0.797837	3.81296	119	3.7602	47	0.976638	2.92715	155.925	79.3754	404.054	1	237	1	195	0	0.0719215	0	0.00923619	0	0.0197221	0.104573	0.288079	0.000553696	0.0162544	0.0231478	0	0.0292669	0
TCGA-55-6981	LUAD	C1	LUAD.3	0.394753	0.74	0.41	0.537379	-0.0211	0.0115	0.2531	0.5961	-0.1582	0.5336	28	7	0.239671	1.37811	120	0.448061	21	21	0.769234	2.7126	34	1.79176	6	1	1.9836	133.749	-415.505	1140.74	1	1379	0	1379	0.0341414	0.0710002	0.0536521	0.0690874	0	0.019171	0	0.30274	0	0.116441	0.0567316	0.00258755	0.0643933	0
TCGA-55-6983	LUAD	C3	LUAD.4	0.380756	0.73	0.34	1.43836	-0.5998	-0.1005	0.7959	2.1524	-0.5188	0.3081	58	19	0.775404	2.9525	55	0.34626	5	2	0.870551	3.91731	90	4.24375	75	0.982921	2.45149	-214.382	-562.344	703.333	0	2823	0	2823	0.177425	0.0433346	0.00963572	0.00410293	0	0.0386136	0.013368	0.203072	0	0.0355219	0	0.00322946	0.0544644	0
TCGA-55-7815	LUAD	C3	LUAD.6	0.412693	0.71	0.62	4.23761	-0.0652	-0.1435	0.8447	0.7881	-0.1703	-0.203	29	5	1.18622	3.64991	83	0.281856	21	23	0.932621	2.04918	9	2.69888	16	0.973415	1.97798	-276.414	816.609	634.58	0	773	1	466	0	0.0180472	0	0.0734352	0	0.0405943	0.0400125	0.311559	0	0.0144784	0.0121066	0.00584323	0	0.00947181
TCGA-55-8090	LUAD	C1	NA	0.213097	0.59	0.02	3.65901	-0.1769	-0.0405	0.545	0.7126	0.0463	0.5969	35	9	0.781994	2.25575	57	0.434509	12	9	0.913658	3.94471	75	3.02803	21	0.994583	1.99098	-316.456	-722.712	47.6373	1	598	1	548	0	0.0835686	0	0.056823	0	0.00856169	0.0292711	0.277649	0	0.0503405	0.0727117	0.0144002	0.0219525	0
TCGA-55-8091	LUAD	C3	NA	0.261419	0.4	0.36	1.90767	-0.5441	-0.13	0.9592	0.7796	0.3049	0.7018	12	NA	0.152025	0.790529	49	0.50504	9	14	0.863669	4.23653	135	2.87148	18	0.993463	1.67516	711.875	-701.901	952.181	0	600	0	600	0	0.12717	0	0.0189042	0	0	0.0835317	0.291282	0	0.0791772	0.0309818	0.00995935	0.0367199	0.0139174
TCGA-55-8205	LUAD	C2	NA	0.453479	0.78	0.16	6.76775	0.7816	0.2135	1.5172	1.8731	0.9135	0.2103	250	523	4.29719	13.4843	80	0.368421	18	16	0.918633	4.13367	90	3.96536	60	0.968498	2.41729	108.054	422.574	402.85	0	599	1	495	0	0.0686192	0.00159315	0.0230092	0	0	0.0825949	0.32887	0	0.00439386	0.0545536	0.00965688	0.0505177	0
TCGA-55-8299	LUAD	C6	NA	0.539297	NA	NA	7.35259	0.0931	0.011	1.1639	2.1012	0.5704	0.6675	84	NA	1.37594	4.56813	81	0.00472687	NA	NA	0.886782	3.65987	62	3.65561	44	0.966023	2.53815	463.641	256.165	1749.92	1	469	1	274	0	0.0301213	0.137351	0	0	0.0046233	0.0850332	0.150949	0	0.0647938	0.048317	0	0.0345721	0.0454647
TCGA-55-A492	LUAD	C3	NA	0.134565	0.46	0.14	0.581793	-1.5012	-0.072	-0.2591	0.4266	-0.3345	-0.5979	95	186	2.67095	7.61374	74	0.421274	12	11	0.268783	0.667901	12	2.09815	9	0.954908	1.74398	-113.528	-1682.12	3503.27	0	596	0	596	0	0.0723456	0.0444592	0	0	0.00617254	0.00532057	0.172492	0	0.0441464	0.0162244	0.000866784	0.0533913	0
TCGA-62-8397	LUAD	C3	NA	0.125877	0.31	0.01	NA	-1.1946	-0.339	0.4886	0.1257	-0.9446	-0.1011	9	2	0.263001	0.701337	80	0.866405	19	14	0.880268	2.02689	10	1.09861	3	1	1.36289	88.7676	-1160.93	3461.31	0	1289	0	1289	0.00861991	0.00610316	0.019884	0.0300408	0	0	0	0.26576	0	0.172954	0.146204	0	0.051374	0
TCGA-62-A46P	LUAD	C3	NA	0.13678	0.3	0.12	0.0889344	-1.0201	-0.138	-0.1966	0.2824	-0.4312	-0.3351	149	14	1.95148	7.25707	104	0.265385	6	16	0.892815	1.2377	4	0.636514	2	0.918296	1.84815	-668.827	-939.511	3191.72	1	594	1	267	0	0.212732	0.00218912	0	0	0.0181252	0	0.237164	0.0459841	0	0	0.0145779	0.0395032	0
TCGA-62-A472	LUAD	C2	NA	0.280934	0.6	0.24	7.36747	0.2563	0.0305	0.5565	0.9109	0.7979	-0.1577	29	149	0.593981	1.59437	81	0.651287	18	15	0.870169	2.00364	10	2.96992	22	0.960814	1.54563	-653.536	-667.263	259.705	0	910	1	290	0	0.0283877	0.000841682	0.0454533	0	0.0119032	0.0615396	0.221008	0	0.119159	0.0190365	0.00147429	0.0707159	0
TCGA-64-5778	LUAD	C2	LUAD.5	0.31632	0.41	0.15	9.70821	0.0513	0.2185	0.9693	2.4054	1.4993	-0.2758	184	193	3.40245	12.8056	116	0.83921	9	27	0.931259	3.873	64	4.41504	91	0.978757	2.27932	471.977	-737.069	2159.74	0	1305	1	962	0.0161525	0.0600816	0	0.0145425	0	0.0311294	0.131312	0.122799	0	0.034241	0	0	0.0469598	0
TCGA-67-6215	LUAD	C4	LUAD.4	0.149603	0.31	0.07	2.8586	-0.1852	-0.059	0.5328	-0.3554	-0.4948	-0.1715	52	2	0.793191	2.95921	93	0.633682	7	10	NA	0	1	2.16396	9	0.984859	1.56575	-818.155	-75.4742	3199.57	0	174	0	174	0.0284771	0	0.0261739	0.0467662	0	0.0463425	0	0.475431	0	0.125904	0.0304669	0.00990002	0	0
TCGA-69-7760	LUAD	C1	LUAD.5	0.11622	0.35	0.1	4.10456	0.103	0.1205	-0.6303	-1.329	0.0665	0.0787	34	4	0.745129	1.73863	217	0.558233	16	36	NA	NA	NA	1.09861	3	1	3.70763	62.2407	-232.71	-2761.24	0	202	0	202	0.0017636	0.0317145	0.339873	0	0.00193458	0.0228828	0	0.162293	0.000234957	0	0.0681469	0.00613812	0.000798949	0
TCGA-69-7974	LUAD	NA	NA	0.319967	0.71	0.11	12.4217	NA	NA	NA	NA	NA	NA	235	239	3.66277	13.5916	105	0.244574	19	27	0.736901	2.83718	47	NA	NA	NA	NA	NA	NA	NA	0	184	0	184	NA	NA	NA	NA	NA	NA	NA	NA	NA	NA	NA	NA	NA	NA
TCGA-73-4670	LUAD	C1	NA	0.181372	0.38	0.26	6.59357	0.6394	0.315	0.0377	0.0601	-0.3871	0.447	184	179	2.45864	8.85111	272	0.704533	24	27	0.859831	3.61533	67	2.34199	11	0.976687	4.33195	-1118.73	-395.304	2915.96	0	131	0	131	0	0.0985741	0.0825809	0	0	0.0185179	0	0.274447	0.0247636	0	0.0353273	0.0382335	0	0.0139333
TCGA-73-A9RS	LUAD	C1	NA	0.193126	0.39	0.08	3.90213	0.6551	0.0775	-0.2794	0.3142	-0.4014	-0.5115	480	767	7.7009	25.4505	293	0.861965	17	45	0.867829	2.75801	24	1.59901	8	0.768964	3.16631	-1519.16	177.911	3270.45	1	340	1	107	0	0.215591	0.00467296	0	0	0.0128794	0.0218212	0.183059	0	0.017407	0.0164104	0	0	0
TCGA-75-7030	LUAD	C6	LUAD.6	0.386117	NA	NA	5.48926	-1.356	-0.339	0.681	1.7284	0.062	0.992	10	NA	0	0.354932	51	1.04e-05	NA	NA	0.950909	2.89506	21	2.79851	17	0.987752	NA	-168.578	-738.981	1373.93	0	NA	0	NA	0	0.222542	0.0170049	0.0243151	0	0.0151773	0.0164308	0.113776	0	0.0394158	0.0225809	0.0054984	0.00199278	0
TCGA-78-7148	LUAD	C1	LUAD.1	0.157546	0.4	0.5	6.97437	0.1351	0.001	0.2113	0.6906	0.2271	0.0533	114	30	1.61075	5.93591	116	0.439287	6	6	0.959727	2.92191	21	2.4413	15	0.901498	4.1716	-750.962	-119.573	2118.87	1	626	1	182	0	0.0642503	0	0.0329081	0	0.023394	0.0635084	0.295996	0	0.0498825	0.0224678	0.00276716	0.0688464	0
TCGA-78-7536	LUAD	C2	LUAD.2	0.136024	0.22	0.11	15.4337	0.8766	0.189	0.5176	0.5553	-0.6283	-0.393	292	157	4.9542	15.7495	455	0.737302	14	66	0.798868	3.65459	97	3.45518	33	0.98818	2.9917	-1392.86	796.473	839.202	1	244	1	231	0	0.039773	0	0.0128745	0	0	0.0632381	0.328433	0.032398	0	0.024192	0.0240098	0	0.0223213
TCGA-78-7542	LUAD	C2	LUAD.3	0.338636	0.65	0.25	15.9244	0.881	0.3805	-0.1036	0.4437	1.7429	-0.0051	90	82	3.13907	9.29764	227	0.606385	23	31	0.590569	1.35984	10	2.75167	16	0.992454	4.47325	-570.06	755.395	1855.91	1	321	0	321	0	0.0546388	0.0963071	0.0113277	0	0.0449842	0.157445	0.173455	0	0.0136669	0.0025689	0	0.0209082	0
TCGA-86-7954	LUAD	NA	NA	0.394354	0.73	0.13	18.0081	NA	NA	NA	NA	NA	NA	84	1	2.28937	5.35217	252	0.525798	24	32	0.897652	3.26529	38	NA	NA	NA	NA	NA	NA	NA	0	605	0	605	NA	NA	NA	NA	NA	NA	NA	NA	NA	NA	NA	NA	NA	NA
TCGA-86-7955	LUAD	NA	NA	0.116302	0.27	0.16	11.8183	NA	NA	NA	NA	NA	NA	118	36	2.51792	8.06947	345	0.68556	20	41	0.9651	2.47543	13	NA	NA	NA	NA	NA	NA	NA	0	1072	1	820	NA	NA	NA	NA	NA	NA	NA	NA	NA	NA	NA	NA	NA	NA
TCGA-86-8054	LUAD	C1	NA	0.112387	0.26	0.14	0.405327	1.0541	0.203	-0.2062	-0.3098	-1.3186	-0.0018	76	51	1.50019	5.82073	221	0.822248	17	33	0.913703	2.64094	18	1.79176	6	1	3.60374	-783.137	742.345	320.362	0	1148	0	1148	0.0292736	0.017484	0.00334414	0.0193669	0	0	0.00172132	0.435856	0	0.105834	0.0894478	0.0132068	0	0
TCGA-91-6829	LUAD	C1	LUAD.2	0.226545	0.51	0.52	NA	0.2526	0.007	0.4816	0.2086	0.3683	0.7769	209	79	4.53025	16.192	179	0.635934	15	59	0.863556	2.74443	24	2.07944	8	1	5.2758	30.7013	1027.16	-2458.07	1	1258	0	1258	0	0.181742	0.000883753	0.00160551	0	0.0725556	0.000392926	0.310999	0	0.134453	0.0156486	0	0.0469084	0
TCGA-91-8499	LUAD	C2	NA	0.136857	0.23	0.23	NA	1.0782	0.3955	0.4211	0.6908	-0.8042	-0.246	117	114	2.29968	7.62821	487	0.912989	12	65	0.78272	2.80489	36	2.54004	13	0.990287	6.26187	-593.941	1361.86	-3654.2	0	36	0	36	0	0.0446666	0	0.0924792	0.00145388	0.0938595	0.103268	0.284439	0	0.00123061	0.00914699	0	0	0
TCGA-95-7947	LUAD	C2	LUAD.5	0.211269	0.34	0.03	3.19623	0.446	0.036	0.4776	1.0696	0.8751	-0.2523	198	51	4.51526	13.785	138	0.452242	11	35	0.874132	3.96209	93	3.66549	41	0.987051	2.04546	-662.774	-35.0972	1882.6	0	477	0	477	0	0.138886	0	0.00504075	0	0.0262474	0.0954322	0.223987	0	0.0259614	0.00884248	0.00430422	0.000670403	0.023063
TCGA-97-8174	LUAD	C3	NA	0.271938	0.7	0.2	NA	-1.1986	-0.3365	0.7205	1.1334	-0.3741	0.2727	102	12	1.26461	4.41142	209	0.48873	17	32	0.878966	4.16296	114	3.92458	51	0.998158	1.68494	-207.001	-835.917	3897.41	1	164	0	164	0	0.0959252	0.0401005	0	0	0	0.0437309	0.36544	0	0.0533618	0.0335774	0.00057459	0	0.0205944
TCGA-97-8176	LUAD	C1	NA	0.30361	0.47	0.43	NA	0.5549	0.2575	0.5051	0.3584	-0.5425	0.1119	76	3	1.31724	3.57944	92	0.300961	7	13	0.873715	2.52536	18	1.79176	6	1	3.0194	-1265.05	389.564	2137.26	1	468	1	39	0	0.0635765	0	0	0	0.164312	0.0146541	0.43429	0	0.0252822	0.0422042	0.0210406	0.00135737	0.0211126
TCGA-99-8032	LUAD	C1	NA	0.312386	0.69	0.44	2.47641	0.0347	0.076	0.3052	1.3422	-0.5778	0.4992	198	145	3.04732	10.337	90	0.313097	15	22	0.750749	4.15419	253	3.12029	23	0.995151	4.1071	-27.0271	205.812	-1164.91	0	44	0	44	0	0.0904195	0.0169279	0	0	0.0318283	0.0121609	0.164438	0	0.0550939	0	0.0187471	0	0
TCGA-L4-A4E5	LUAD	C1	NA	0.228805	0.34	0.17	9.15882	0.4998	0.0625	-0.143	0.5485	0.3456	0.1543	81	61	2.73848	8.51636	194	0.994438	14	47	0.90818	3.88398	72	2.39591	12	0.964184	2.60211	-911.659	709.62	3034.3	0	578	0	578	0.0162902	0.0121741	0.00113102	0.0460685	0	0.084858	0.0326358	0.204045	0	0.0315666	0.0253016	0.00365435	0.00838103	0
TCGA-MP-A4SV	LUAD	C2	NA	0.383987	0.64	0.58	3.64087	0.4942	0.1085	0.7035	1.5792	0.9165	0.2055	172	132	2.81473	8.47383	120	0.377663	17	42	0.87692	4.47217	164	3.87677	55	0.96742	4.57249	-179.762	157.507	1809.82	1	2620	0	2620	0.00558239	0.0245755	0.00948475	0.00765237	0	0.0252952	0.104027	0.203966	0	0.0318678	0.00647289	0	0.0235028	0.00379951
TCGA-05-4382	LUAD	C6	LUAD.6	0.460245	0.79	0.5	5.39913	-0.1487	-0.0135	1.2892	1.3548	0.2834	0.6156	955	291	11.6187	43.3918	194	0.495305	18	33	0.804022	4.55871	290	4.04639	61	0.984313	5.59928	-387.773	-175.402	3395.63	0	607	1	334	0.00694958	0.0356649	0	0.00320471	0	0.0484471	0.0541599	0.500165	0.0431832	0	0.0138977	0	0	0.00643935
TCGA-05-4417	LUAD	C3	LUAD.6	0.355197	0.6	0.36	8.61759	-0.2947	-0.133	0.9571	1.8551	0.2404	0.5142	136	33	2.09508	7.40655	85	0.551983	15	22	0.883452	4.37199	141	3.73823	43	0.993893	2.14956	643.829	-305.521	2236.12	0	455	0	455	0	0.0475136	0	0.0442495	0	0.00256536	0.0580796	0.254302	0	0.0359502	0.00723745	0.0104758	0.0225828	0
TCGA-05-4422	LUAD	C2	LUAD.1	0.32198	0.38	0.01	26.508	-0.1697	-0.0085	0.9237	1.9779	-0.3273	-0.4185	13	26	0.443913	1.0358	281	0.230913	6	20	0.90972	4.28435	111	3.85974	86	0.866511	1.92279	151.19	-595.602	3493.23	0	365	0	365	0	0.108384	0	0.00661984	0	0	0.0411314	0.166255	0	0	0.00955882	0.00341116	0.0266999	0
TCGA-17-Z012	LUAD	NA	NA	0.550411	NA	NA	NA	NA	NA	NA	NA	NA	NA	NA	NA	NA	NA	NA	NA	NA	NA	NA	NA	NA	NA	NA	NA	NA	NA	NA	NA	NA	NA	NA	NA	NA	NA	NA	NA	NA	NA	NA	NA	NA	NA	NA	NA	NA	NA
TCGA-17-Z036	LUAD	NA	NA	0.377781	NA	NA	NA	NA	NA	NA	NA	NA	NA	NA	NA	0.56267	2.15139	NA	NA	NA	NA	NA	NA	NA	NA	NA	NA	NA	NA	NA	NA	NA	NA	NA	NA	NA	NA	NA	NA	NA	NA	NA	NA	NA	NA	NA	NA	NA	NA
TCGA-17-Z056	LUAD	NA	NA	0.86298	NA	NA	NA	NA	NA	NA	NA	NA	NA	NA	NA	3.22761	13.8415	NA	NA	NA	NA	NA	NA	NA	NA	NA	NA	NA	NA	NA	NA	NA	NA	NA	NA	NA	NA	NA	NA	NA	NA	NA	NA	NA	NA	NA	NA	NA	NA
TCGA-44-2655	LUAD	C2	LUAD.1	0.394397	0.67	0.06	2.53313	-1.0305	0.0655	0.5359	1.3521	0.0643	-0.0925	34	10	1.48448	4.59897	78	0.149019	3	5	0.846987	2.79153	27	3.91197	51	0.994949	1.85037	191.232	-897.237	2152.68	0	1324	1	1009	0.00632862	0.130127	0.0104854	0.0860483	0	0.00442769	0.00983839	0.241183	0	0.0461795	0.0146296	0.00254051	0.0358691	0
TCGA-44-6779	LUAD	C6	LUAD.6	0.390884	0.4	0.37	1.13379	0.3987	-0.088	1.0667	1.2662	0.8311	0.4513	48	156	0.793305	2.46806	154	0.673332	15	33	0.965534	2.31525	11	3.5107	35	0.987442	1.56846	-649.252	451.618	2663.25	1	500	1	232	0	0.0209701	0	0.0122822	0	0	0.112045	0.237451	0	0.11512	0.0145736	0.0126472	0.0876493	0
TCGA-44-7659	LUAD	C3	LUAD.4	0.191677	0.44	0.07	7.70959	-1.2575	-0.2185	0.3738	1.0083	0.7686	-0.2343	63	59	1.0945	3.81597	72	0.159769	4	12	0.917317	2.70098	19	2.30259	10	1	2.13049	-419.145	-934.987	3195.02	0	691	0	691	0.0406235	0.0705341	0.0191959	0.0258709	0	0.035576	0.0147209	0.313929	0	0.0459234	0.014963	0.00202162	0.0329189	0
TCGA-44-7661	LUAD	NA	NA	0.387882	0.71	0.46	0	NA	NA	NA	NA	NA	NA	137	96	2.18335	7.15655	52	0.136853	5	6	0.942139	1.03505	3	NA	NA	NA	NA	NA	NA	NA	1	557	1	335	NA	NA	NA	NA	NA	NA	NA	NA	NA	NA	NA	NA	NA	NA
TCGA-44-7667	LUAD	NA	NA	0.313921	0.63	0.25	0.165905	NA	NA	NA	NA	NA	NA	234	89	3.50667	12.2581	252	0.635445	19	36	0.743215	2.9917	56	NA	NA	NA	NA	NA	NA	NA	0	1097	0	1097	NA	NA	NA	NA	NA	NA	NA	NA	NA	NA	NA	NA	NA	NA
TCGA-44-8117	LUAD	C1	NA	0.152012	0.34	0.13	NA	-0.2598	-0.0445	0.2216	0.3978	-0.8089	0.3827	363	210	6.06115	20.0438	196	0.681146	19	38	0.781212	2.44949	23	2.78779	17	0.983967	1.08972	-437.404	-476.737	329.699	0	385	0	385	0	0.13987	0	0	0	0.157189	0.0473459	0.280512	0.0267067	0	0	0	0.00997456	0
TCGA-44-A4SU	LUAD	C3	NA	0.293664	0.41	0.55	4.00173	-0.6471	-0.1265	0.2459	1.3709	-0.1401	0.3837	68	24	1.18065	3.68592	161	0.571648	10	29	0.917502	4.59113	149	3.1418	24	0.988594	3.30903	44.6418	-1345.39	314.417	1	409	1	260	0	0.166099	0	0.0177337	0	0.0465473	0.0688065	0.101171	0	0.030955	0.0178636	0	0.0162199	0.00491381
TCGA-49-4507	LUAD	C2	LUAD.6	0.438485	0.65	0.25	11.4585	0.5781	0.466	0.6189	1.987	0.4011	0.1309	68	11	1.42272	5.00917	280	0.554588	8	42	0.846363	3.25862	47	3.22315	36	0.899437	2.50058	-568.999	-238.064	1373.04	1	268	1	158	0	0.0391672	0	0.0165368	0	0.0256867	0.0606184	0.0972755	0.00329809	0.0122227	0.0214371	0	0.110801	0.0163457
TCGA-49-AAR3	LUAD	C2	NA	0.545492	0.68	0.63	24.7614	0.5925	0.229	1.1425	2.2063	1.0078	0.4373	71	132	0.829253	3.22487	61	0.208086	9	21	0.726428	3.25246	88	3.52178	38	0.968164	1.76048	684.865	64.9338	-1619.19	0	1893	1	1893	0.0181572	0.00747479	0	0.00234726	0	0.103977	0.0879262	0.274533	0.00396332	0	0.00317738	0	0.0534263	0
TCGA-49-AARQ	LUAD	C2	NA	0.245454	0.48	0.13	5.94936	0.5297	0.106	0.1541	0.9981	0.7177	-0.3715	315	78	5.30705	19.6936	226	0.624118	15	39	0.9505	1.70307	6	1.24245	4	0.896241	1.57655	-643.881	-255.129	2456.33	0	6732	0	6732	0	0.0200998	0	0	0	0.0709569	0.170604	0.0921375	0	0.0523338	0.00499383	0	0.0815821	0
TCGA-4B-A93V	LUAD	C1	NA	0.244927	0.38	0.13	11.7332	-0.0635	0.1165	0.0809	1.0248	-1.2018	-0.223	71	79	0.936517	3.77728	206	0.913341	23	36	0.901554	4.67671	179	2.56495	13	1	1.87961	-865.144	-150.05	2058.47	1	300	1	251	0	0.0656891	0	0	0	0.230528	0.0183234	0.133174	0.00338001	0	0.010748	0	0.0216697	0
TCGA-50-6595	LUAD	C2	LUAD.6	0.514765	0.78	0.46	NA	0.6346	0.288	0.678	0.5722	1.9218	0.9635	57	1	0.529245	2.44041	67	0.0736424	12	12	0.873569	2.47501	17	2.58231	14	0.978496	1.7102	-172.261	740.218	-2009.85	1	189	1	182	0	0.0223497	0.00724582	0	0	0.15466	0.145818	0.353729	0	0.0228635	0	0	0.00784194	0.0449014
TCGA-55-1592	LUAD	C6	LUAD.2	0.231461	0.51	0.42	1.94243	0.0788	0.0005	0.7511	0.5601	0.1697	0.0852	153	52	3.93318	13.0357	272	0.772603	19	43	0.937718	4.14363	83	3.33577	29	0.990638	6.17506	-166.388	-239.197	2127.78	1	701	1	452	0	0.12844	0	0.0140524	0	0.124979	0.0414765	0.286138	0.0182909	0.026349	0.0688248	0.00165259	0.00428459	0.00248406
TCGA-55-1596	LUAD	C2	LUAD.2	0.233687	0.37	0.12	1.37674	0.7504	0.255	0.0617	0.6654	1.8311	-0.1303	100	308	1.14314	4.895	134	0.797515	26	24	0.831638	2.57063	22	2.30259	10	1	5.86579	-453.08	-88.3062	1909.65	0	2065	0	2065	0	0.0500812	0.0834267	0	0	0.0771858	0.0989189	0.243563	0	0.0375501	0.0155749	0.00444312	0	0.0142523
TCGA-55-7283	LUAD	C3	LUAD.4	0.176558	0.53	0.06	4.30266	-0.3523	-0.0515	0.4492	0.4459	0.3754	-0.2312	99	11	1.65492	5.717	177	0.643104	15	23	NA	0	1	2.73634	16	0.986926	2.40272	385.222	-660.247	3277.54	0	609	0	609	0	0.0187594	0.00653257	0.0351001	0	0.0272247	0.0611537	0.348602	0	0.0881141	0.0478285	0.000925464	0.0103911	0
TCGA-55-7570	LUAD	NA	NA	0.325854	0.43	0.11	5.0002	NA	NA	NA	NA	NA	NA	198	216	2.81638	9.91727	131	0.603464	10	24	0.837478	3.37114	56	NA	NA	NA	NA	NA	NA	NA	0	824	0	824	NA	NA	NA	NA	NA	NA	NA	NA	NA	NA	NA	NA	NA	NA
TCGA-55-7907	LUAD	C3	LUAD.3	0.299867	0.61	0.1	12.1318	-0.0779	-0.0685	0.7248	1.2681	-0.3775	0.2632	407	127	9.20646	32.3341	215	0.703475	22	32	0.772635	2.65322	31	2.87822	19	0.97751	2.59754	93.3428	295.006	-3047.64	1	343	1	294	0	0.1246	0	0	0	0.0620033	0.0729192	0.262418	0	0.0237987	0	0.00438663	0.010221	0
TCGA-55-7911	LUAD	C2	LUAD.4	0.416744	0.77	0.04	20.1314	0.3889	0.0725	0.9017	1.6764	2.1421	-0.0666	97	58	1.81413	5.91156	92	0.430985	11	12	0.888231	2.82285	24	2.36073	32	0.681164	1.95612	-155.584	197.404	3029.38	0	537	1	515	0	0.0468725	0.105774	0	0	0.00289877	0.0623801	0.199838	0	0.0167552	0.0150263	0.009889	0	0.0280292
TCGA-55-8085	LUAD	C2	NA	0.315255	0.44	0.04	4.61357	0.4356	0.123	0.8651	1.7319	0.2704	-0.0158	117	41	2.31498	6.6443	283	0.280173	6	25	0.858078	3.90758	95	4.18817	73	0.976159	3.17975	-343.527	-85.3366	3080.64	0	904	0	904	0	0.0823204	0.0248974	0.00123695	0	0.0796637	0.051345	0.214239	0.0256522	0	0.0441661	0	0.0110358	0.0102145
TCGA-55-8505	LUAD	C1	NA	0.404155	0.68	0.54	0.961538	0.1706	0	-0.0823	-0.0909	-0.2405	0.6613	19	NA	0.439568	0.791223	76	0.247732	5	13	0.910295	3.26206	36	1.09861	3	1	5.31052	-995.203	-157.632	1708.82	0	440	0	440	0.0548372	0	0	0	0	0.248658	0.0202948	0.319168	0	0.0492899	0	0.0203858	0.0389602	0
TCGA-55-8511	LUAD	C3	NA	0.457748	0.81	0.51	4.44481	0.2095	-0.0125	0.7125	1.7429	-0.2448	0.4116	281	164	4.4691	14.1808	220	0.583693	20	64	0.848079	4.40404	180	3.63224	39	0.991451	2.50569	89.4426	-55.2834	2346.43	0	552	1	460	0	0.101957	0	0	0	0.0110712	0.0777064	0.179042	0	0.0129514	0.0273419	0.00271563	0.0270493	0
TCGA-55-8514	LUAD	C4	NA	0.231814	0.46	0.15	0.752803	-1.4311	-0.2165	0.3641	0.1281	0.8868	-0.1373	112	202	2.10222	6.8826	166	0.801307	24	40	0.83896	2.55423	21	2.16396	9	0.984859	4.66389	410.604	-1195.6	3531.75	0	520	0	520	0.0441972	0	0.022436	0	0	0.0171311	0.0372933	0.339558	0	0.0288392	0.02655	0.0136318	0.00485112	0.0223044
TCGA-55-8619	LUAD	C3	NA	0.512447	0.76	0.81	3.78157	-0.876	-0.2965	1.3236	2.1559	0.3635	0.3499	10	NA	0.141131	0.564524	43	0.044712	1	3	0.880318	4.28498	130	3.30925	31	0.963677	2.03634	-198.673	-470.079	1718.93	0	416	0	416	0.055881	0.0510253	0.00409129	0	0	0.0443747	0.0231975	0.313954	0	0.0432637	0.0249121	0.0218048	0.0335336	0.000601352
TCGA-55-A48Y	LUAD	C1	NA	0.413317	0.64	0.08	1.60998	0.0366	0.013	0.2401	0.9192	-0.5788	0.4251	159	117	2.53609	8.72534	118	0.292441	6	23	0.918211	4.67714	163	2.60952	17	0.921045	2.07509	-905.64	6.21979	1817.98	0	630	0	630	0	0.0562632	0	0	0	0.120539	0.0495571	0.230735	0	0.0294368	0.00997506	0.0110751	0.0436591	0
TCGA-62-8394	LUAD	C2	NA	0.206656	0.47	0.56	NA	0.623	0.1675	0.3364	0.6122	1.6538	0.2978	49	101	1.11587	3.00426	132	0.662017	16	30	0.711913	1.56423	9	2.56495	13	1	2.93678	121.731	-52.6555	3907.02	1	139	0	139	0.00860387	0.0299108	0.0903098	0	0	0.0876609	0.0440454	0.308127	0	0.0155562	0.0211909	0	0.0147515	0.00387337
TCGA-62-A46Y	LUAD	C2	NA	0.320683	0.52	0.47	NA	-0.2083	-0.016	0.9927	1.2593	0.6085	-0.1107	17	36	0.226623	0.934819	66	0.269688	5	14	0.914341	2.53509	16	3.24095	27	0.983346	2.14432	-643.551	-595.687	2314.52	1	414	1	314	0	0.0482603	0.0372589	0.0917776	0	0.0350677	0.0365547	0.312856	0	0.054917	0.0294343	0.00756282	0.0453137	0
TCGA-62-A471	LUAD	C2	NA	0.281888	0.54	0.22	7.07373	0.7285	0.262	-0.5117	0.4441	0.5749	-0.0211	50	3	1.10441	2.567	149	0.614706	21	33	NA	0	1	1.90728	8	0.91721	4.18786	-1120.66	713.786	1787.12	0	1246	0	1246	0	0.203723	0.052493	0	0	0.0541022	0.0126056	0.076643	0.0105108	0	0.0138724	0.0110148	0.0528988	0.0105052
TCGA-69-7761	LUAD	C6	LUAD.6	0.468105	0.77	0.24	18.5382	0.1466	-0.1275	1.1077	1.9322	0.9451	0.4251	8	13	0.195742	0.750344	102	0.147444	11	11	0.85847	4.74001	250	3.60628	45	0.94736	1.95485	235.161	404.513	276.605	0	186	0	186	0.0565953	0	0	0.0376846	0	0.068652	0.0980172	0.136796	0	0.0164379	0.00519247	0.012873	0	0
TCGA-69-7980	LUAD	C2	LUAD.5	0.198469	0.45	0.21	6.36562	-0.1389	-0.027	0.7292	1.0799	1.0556	0.4336	388	210	6.3263	21.1992	275	0.927229	18	49	0.927806	2.90913	23	3.30925	29	0.982763	2.75386	225.725	-743.734	2874.6	0	411	0	411	0.000668794	0.0256391	0	0.00805773	0	0	0.103393	0.267575	0	0.0624303	0.0344935	0	0.0204513	0.0265381
TCGA-73-4677	LUAD	C3	NA	0.175736	0.53	0.04	17.4828	-1.2486	-0.207	0.3393	1.0607	-0.802	-0.2105	109	106	1.71053	6.26228	67	0.383026	11	9	0.813954	3.33261	60	3.69076	45	0.969553	1.77442	-396.251	-1093.16	4121.63	1	38	1	38	0	0.043115	0.0231138	0.00115131	0	0	0.011313	0.330359	0	0.0234139	0.016212	0.0112615	0.025471	0
TCGA-75-5122	LUAD	C2	LUAD.6	0.537361	0.68	0.52	33.2535	0.2048	0.029	2.0633	2.2628	0.858	0.1389	64	213	1.32482	3.04105	115	0.232916	8	17	0.849682	2.99629	34	3.61491	60	0.882904	NA	1101.94	-394.653	346.31	1	NA	1	NA	0.000414142	0.00693349	0	0.0539353	0	0	0.0306643	0.400788	0.0561971	0	0.0506397	0.00403195	0.00647062	0
TCGA-75-7027	LUAD	C1	LUAD.2	0.162971	0.38	0.1	7.56594	0.6632	0.209	0.0624	0.3161	-0.7634	0.6371	120	106	2.09786	5.59428	94	0.721003	19	10	0.775465	3.07882	53	2.45831	12	0.989297	2.03986	-811.083	452.669	1476.52	0	3059	1	2949	0	0.0262337	0.00826905	0	0	0.128663	0.0435059	0.392377	0	0.00890889	0.00102752	0	0.0057602	0.007685
TCGA-78-7146	LUAD	NA	NA	0.155634	0.32	0.12	1.95873	NA	NA	NA	NA	NA	NA	194	22	2.98436	9.31483	406	0.927919	14	50	NA	0	1	NA	NA	NA	NA	NA	NA	NA	1	173	0	173	NA	NA	NA	NA	NA	NA	NA	NA	NA	NA	NA	NA	NA	NA
TCGA-78-7539	LUAD	C3	LUAD.3	0.268871	0.48	0.12	3.65647	-1.0501	-0.2	0.8955	1.4659	1.0305	-0.2825	244	154	3.92488	12.1941	268	0.778968	11	42	0.92688	3.77939	59	4.21639	84	0.951606	2.50474	1057.1	-1564.78	3956	0	791	1	688	0	0.0713177	0.00355562	0.0477709	0	0	0.081553	0.225201	0	0.0316498	0.0333106	0	0.0447346	0
TCGA-86-8281	LUAD	C3	NA	0.275774	0.46	0.03	9.19853	-1.2009	-0.186	0.0519	0.8674	-0.7313	0.0123	113	28	2.10369	6.42633	69	0.148563	3	9	0.847565	3.6129	71	2.75167	16	0.992454	NA	67.1842	-936.547	3683.77	0	0	0	0	0	0.0745237	0.035007	0.0196345	0	0.016577	0.0130481	0.262422	0	0.0542906	0	0.00193782	0.056522	0
TCGA-91-A4BC	LUAD	C2	NA	0.490601	0.78	0.39	18.0962	0.3364	0.034	1.0621	2.4835	0.2334	0.4409	192	80	3.74566	11.6054	60	0.264251	21	52	0.871681	4.36184	149	3.71744	66	0.887291	2.08842	351.841	458.518	489.228	0	44	0	44	0	0.116066	0.00441133	0.00208093	0	0.0122534	0.0324076	0.105983	0	0.0391064	0.0160416	0.00732673	0.0351847	0
TCGA-93-7347	LUAD	C3	LUAD.5	0.490248	0.7	0.18	3.09512	-0.6189	-0.171	1.3035	2.3027	0.4853	0.4504	66	6	0.841142	2.97404	57	0.21011	5	10	0.846717	3.54745	66	4.86991	149	0.973213	2.19546	356.724	-781.726	777.905	0	683	0	683	0	0.0572859	0	0	0	0.112885	0.0501914	0.264609	0	0.0380121	0	0	0.0105519	0
TCGA-95-7567	LUAD	C2	LUAD.3	0.265351	0.47	0.16	15.4753	0.1626	0.077	0.4515	1.2158	1.2377	0.1164	257	105	7.50432	24.412	285	0.851207	13	42	0.803734	3.76319	108	4.03812	60	0.986267	1.21967	79.242	-621.426	2736.04	0	568	0	568	0	0.0754851	0.0152373	0.0359194	0	0	0.0378281	0.285417	0	0	0.0128302	0.00116298	0.0364934	0
TCGA-97-7552	LUAD	C3	LUAD.6	0.485473	0.82	0	7.74229	-0.8459	-0.364	1.2767	2.6554	0.909	0.1431	13	13	0.510206	0.84034	50	0.0147033	2	4	0.957378	4.09438	72	3.42214	51	0.870369	1.77734	-163.584	-391.281	1874.35	0	1932	1	798	0.02898	0.09276	0	0.027371	0	0.0322652	0.0931781	0.10326	0	0.0218759	0.0206949	0	0.0222374	0.0122635
TCGA-L9-A443	LUAD	C3	NA	0.163678	0.52	0.21	3.01656	-0.5691	-0.132	0.2579	0.6984	0.3585	0.3835	128	237	1.49596	6.67196	70	0.536376	19	30	0.714056	1.14923	5	1.70455	6	0.951328	3.06753	113.656	-796.959	2371.21	1	193	0	193	0	0.147916	0	0.000104087	0	0.0260025	0.0723714	0.225658	0	0.00961969	0.0202418	0	0.0170798	0
TCGA-S2-AA1A	LUAD	C3	NA	0.419555	0.68	0.2	4.33571	-1.2086	-0.279	1.0056	2.4061	-0.0161	0.5467	38	28	0.98927	3.06056	112	0.484895	15	12	0.919008	5.09964	257	4.17227	68	0.988805	2.0775	144.917	-724.896	1037.78	0	513	0	513	0	0.121344	0	0.0165274	0	0.0386807	0.0479874	0.0856661	0	0.0836227	0.0465258	0	0.0536631	0
[truncated: 14 more columns]

## Sheet: LUSC
TCGA-LUSC immune features scores.
TCGA Participant Barcode	TCGA Study	Immune Subtype	TCGA Subtype	Leukocyte Fraction	Stromal Fraction	Intratumor Heterogeneity	TIL Regional Fraction	Proliferation	Wound Healing	Macrophage Regulation	Lymphocyte Infiltration Signature Score	IFN-gamma Response	TGF-beta Response	SNV Neoantigens	Indel Neoantigens	Silent Mutation Rate	Nonsilent Mutation Rate	Number of Segments	Fraction Altered	Aneuploidy Score	Homologous Recombination Defects	BCR Evenness	BCR Shannon	BCR Richness	TCR Shannon	TCR Richness	TCR Evenness	CTA Score	Th1 Cells	Th2 Cells	Th17 Cells	OS	OS Time	PFI	PFI Time	B Cells Memory	B Cells Naive	Dendritic Cells Activated	Dendritic Cells Resting	Eosinophils	Macrophages M0	Macrophages M1	Macrophages M2	Mast Cells Activated	Mast Cells Resting	Monocytes	Neutrophils	NK Cells Activated	NK Cells Resting
TCGA-18-3419	LUSC	C2	LUSC.basal	0.335695	NA	NA	NA	0.8609	0.2345	0.4009	1.1536	0.1976	-0.1502	NA	NA	NA	NA	256	0.329152	10	30	0.863677	4.09055	114	3.23588	32	0.933677	4.56538	-1032.67	670.296	-2585.43	0	2811	0	2811	0	0.0366859	0	0.00490722	0	0.0630307	0.0939004	0.160093	0.0453124	0	0.0135993	0.0498839	0.00643454	0.0280217
TCGA-21-5783	LUSC	C1	NA	0.20293	0.43	0.08	5.78295	1.125	0.2595	-0.3413	-0.2353	-0.7157	0.982	200	325	3.87305	11.1581	389	0.502759	16	34	0.879762	3.34896	45	1.38629	4	1	6.86102	-1346.88	986.482	39.0212	1	2680	0	2680	0	0.198947	0	0	0	0.274599	0.0370452	0.178635	0.0143585	0	0	0.000827874	0	0
TCGA-22-4604	LUSC	C1	LUSC.classical	0.0552811	0.16	0.41	NA	0.5055	0.224	0.9524	1.2289	0.1908	0.6864	123	302	1.54608	5.72321	377	0.664223	18	34	0.855237	4.41711	175	3.99424	70	0.940153	4.158	-553.266	553.662	-1704.78	1	399	1	306	0	0.0679312	0	0.0148788	0	0.141506	0.0952252	0.29245	0.0620803	0	0	0	0	0.023714
TCGA-22-5478	LUSC	C1	LUSC.secretory	0.306704	0.6	0.19	NA	0.3969	0.2085	0.2286	0.9262	-0.5816	0.8135	71	118	1.51384	4.696	197	0.694861	22	22	0.837387	4.10761	135	3.74505	43	0.995706	7.0438	-733.149	265.082	-1810.36	1	24	0	24	0.0948294	0.0241118	0	0.00493603	0	0.231699	0.0503961	0.301963	0	0.0226925	0.0248649	0	0.00773758	0.00479636
TCGA-22-5485	LUSC	C4	LUSC.classical	0.11834	0.28	0.01	NA	0.8929	0.269	0.1084	-0.8071	-0.3468	0.2652	103	128	1.923	5.70696	179	0.667191	12	24	NA	NA	NA	2.54004	13	0.990287	5.10908	-1161.85	638.569	-825.356	1	916	1	840	0.0441267	0	0.0112393	0.079995	0	0.0237906	0.0108152	0.490922	0	0.133451	0.0635188	0	0.0207545	0
TCGA-22-5489	LUSC	C2	LUSC.secretory	0.377386	0.57	0.14	NA	0.8208	0.2445	1.0557	1.9845	1.4913	0.6459	130	183	2.06904	6.32883	225	0.399115	11	31	0.709067	3.40054	121	4.31137	89	0.960508	5.2008	-17.1262	926.294	-1547.34	1	1912	1	428	0	0.0515382	0	0	0	0.0656383	0.0802849	0.268245	0	0.0222899	0.0163553	0.00473921	0.0417718	0
TCGA-22-5492	LUSC	C2	LUSC.secretory	0.326544	0.44	0.01	NA	0.6494	0.106	0.9076	1.592	0.5914	0.4942	94	37	1.87979	6.11727	161	0.353991	7	33	0.744698	4.09678	245	4.24246	76	0.979616	5.51106	-409.685	397.454	-239.268	1	506	0	506	0	0.0735718	0.00588466	0.0444421	0	0	0.0526701	0.266911	0	0.0420831	0	0.0210788	0.0675764	0
TCGA-34-2596	LUSC	C1	LUSC.classical	0.278598	0.35	0.13	3.26934	0.738	0.206	0.4299	1.3346	0.0067	0.4684	52	20	2.09198	5.9367	211	0.934178	14	34	0.94073	3.44642	39	3.81335	47	0.990443	3.20284	-1361.41	444.829	-946.175	1	80	0	80	0.0344886	0.14388	0.00889734	0	0	0.0185973	0.0346856	0.289415	0	0.0022502	0.0208233	0.0126629	0.0135249	0.00388204
TCGA-34-5240	LUSC	C2	LUSC.classical	0.12396	0.36	0.14	0.802204	0.7145	0.419	0.2326	0.2682	0.3753	-0.0052	89	263	1.53884	3.9326	140	0.818739	23	27	0.781699	2.70916	32	2.09827	9	0.954966	2.79651	-529.018	401.498	-1378	0	1541	0	1541	0.00463954	0.0280613	0	0.010563	0	0.132517	0.0329663	0.411917	0	0.0799796	0.0258088	0.00795128	0	0
TCGA-34-5928	LUSC	C1	LUSC.secretory	0.231994	0.6	0.15	10.2601	0.3282	0.1985	0.3931	0.3258	0.2791	1.2274	177	3	2.77707	8.44574	236	0.65264	24	61	0.816825	2.26472	16	3.59822	39	0.982166	5.42351	-438.887	600.702	-818.654	0	1196	0	1196	0	0.0495066	0	0	0	0.12589	0.157273	0.230521	0.0386277	0	0.0165494	0.0122724	0	0.000131588
TCGA-34-8456	LUSC	C1	NA	0.184523	0.36	0.35	NA	0.3955	0.139	0.0565	0.6414	-0.3784	0.3433	16	NA	0.24281	0.849834	124	0.742147	20	39	0.815345	3.1392	47	2.07944	8	1	4.82436	-1652	531.256	-1392.45	0	804	0	804	0.00970681	0.0378541	0	0.00435473	0	0.171594	0.0275141	0.284039	0	0.0300947	0	0.00187125	0	0.0315168
TCGA-34-A5IX	LUSC	C1	NA	0.439841	0.64	0.11	6.523	0.7677	0.335	-0.1181	0.0867	-1.3133	0.2241	101	139	2.02761	6.89386	297	0.761383	25	41	NA	0	1	0	1	NA	4.34561	-541.007	647.573	-733.424	0	1031	0	1031	0	0.0414656	0	0.036994	0	0.307307	0.0734989	0.148774	0	0.00398886	0.0205957	0.0027047	0.0613443	0.00668884
TCGA-37-4141	LUSC	C2	LUSC.primitive	0.225083	0.24	0.17	3.53679	1.0212	0.462	0.3827	1.2386	0.1803	-0.1387	174	266	1.97524	8.51302	147	0.847247	14	22	0.745185	3.14431	68	3.29704	29	0.979135	5.48959	-892.621	1201.5	-3898.68	0	12	0	12	0	0.0746098	0	0	0	0.0451438	0.0589558	0.318566	0.023511	0	0.00892626	0	0.00799467	0.000860096
TCGA-43-2576	LUSC	C1	NA	NA	0.73	0.42	13.9458	0.0937	0.117	0.8744	1.5804	-0.2804	0.5377	189	110	3.56541	13.0351	293	0.561748	28	39	0.837241	4.04246	125	3.16571	29	0.940134	6.28402	-190.784	123.075	738.35	0	1223	0	1223	0.0207171	0.011641	0	0	0	0.116816	0.0638653	0.257093	0	0.0477708	0.0152496	0.00210924	0.0675748	0
TCGA-43-2578	LUSC	C1	LUSC.primitive	0.684284	0.41	0.38	22.9985	0.9842	0.4465	0.254	0.9389	-0.5417	0.1827	195	255	2.61335	8.12104	225	0.735335	7	53	0.810313	3.77884	106	3.47241	34	0.984702	3.70847	-914.476	786.969	-2747.77	1	684	0	684	0	0.0697908	0.00503929	0	0	0	0.124643	0.325399	0	0.0636447	0.0155604	0	0.0265561	0.00266528
TCGA-43-6770	LUSC	C1	LUSC.classical	0.254356	0.31	0.4	6.94461	0.8118	0.2945	0.2143	-0.0049	-1.0163	0.732	86	191	1.74429	5.49023	246	0.708695	7	69	0.881428	3.78173	73	3.33577	29	0.990638	5.48462	-1211.33	990.799	-1952.54	0	653	0	653	0	0.0310488	0	0.0197389	0	0.308792	0.00505923	0.312312	0	0.102523	0	0	0	0.0416893
TCGA-56-7222	LUSC	C2	NA	0.228589	0.47	0.11	12.0817	1.0725	0.325	-0.5849	-1.076	0.5252	0.4529	171	507	3.46565	10.1257	130	0.907235	23	30	0.931804	2.88025	22	NA	0	NA	2.53297	-58.4236	741.354	-539.911	1	562	1	427	0.0184494	0.0084829	0.1598	0	0.0231561	0.185634	0	0.107544	0.336242	0	0	0.021131	0.00873654	0
TCGA-60-2697	LUSC	C3	NA	0.662048	0.82	0.01	NA	-0.0934	-0.02	1.2664	2.76	-0.1282	0.5311	6	NA	0.0878988	0.205097	78	0.0169681	1	0	0.843238	4.83457	309	4.78295	126	0.988973	2.69783	617.893	71.126	-293.898	1	372	1	200	0.0811676	0.0771469	0.010912	0	0	0.0260036	0.0295941	0.108665	0	0.0542981	0.0236151	0	0.015026	0
TCGA-60-2716	LUSC	C1	NA	0.0194528	0.32	0	6.33058	0.0763	0.0765	-1.08	-1.2657	-1.0911	-0.28	6	10	0.138417	0.415251	81	4.86e-05	0	0	NA	0	1	1.79176	6	1	2.52234	-2388.4	-409.06	328.007	0	1475	0	1475	0	0.0533147	0.0507723	0.0240488	0	0.0289194	0.0212103	0.332461	0	0.0440169	0.0276924	0.0182721	0.0450405	0
TCGA-60-2724	LUSC	C2	LUSC.basal	0.0296732	0.53	0.22	1.84541	0.6359	0.4005	-0.0311	-0.6665	0.8216	0.8567	138	186	2.70088	8.32771	145	0.467259	10	21	NA	NA	NA	0.693147	2	1	5.92955	-463.168	379.028	-1712.41	0	717	0	717	0	0	0.0683431	0	0	0.26546	0	0.374267	0.0431032	0	0.00672141	0.0671667	0	0.0254766
TCGA-63-7020	LUSC	C1	NA	0.272528	0.52	0.33	13.8931	0.4523	0.082	0.493	0.8946	0.7187	0.6991	97	10	1.38729	4.94599	129	0.731642	27	25	0.918593	3.61175	51	2.92898	23	0.934136	4.18502	-759.512	124.675	-377.891	0	2133	0	2133	0	0.153958	0.0230368	0.00348632	0	0.0488313	0.0420665	0.177175	0	0.0452981	0.0178911	0.0150511	0.0751407	0
TCGA-63-A5M9	LUSC	C1	NA	0.196599	0.4	0.09	23.3571	1.1122	0.3355	0.1794	0.5677	-0.8491	0.3201	41	45	0.846904	2.65753	206	0.81809	17	69	0.84205	3.34318	53	2.22003	11	0.925822	NA	-1341.63	605.406	-2029.66	0	0	0	0	0	0.0563645	0.00874983	0.0178505	0	0.0222478	0.103863	0.240987	0	0.12454	0.0353122	0	0.0181099	0.0141568
TCGA-63-A5MJ	LUSC	C2	NA	0.201517	0.56	0.22	14.4809	0.8965	0.3235	-0.0321	-0.1334	1.1812	0.5848	53	75	1.60506	4.4831	165	0.679189	22	47	0.905074	2.24902	12	2.16396	9	0.984859	1.91221	-570.821	466.882	-1050.93	0	1824	0	1824	0	0.0289496	0.0281791	0	0	0.186393	0.0970608	0.308938	0.0250583	0	0	0	0	0.0161237
TCGA-63-A5MN	LUSC	C6	NA	0.603101	0.8	0.17	33.7271	-0.0441	0	1.3392	2.1772	0.5826	0.7272	19	12	0.294563	0.942602	43	0.127373	3	12	0.860142	4.72835	244	3.8597	52	0.976832	4.16829	441.151	-368.002	671.991	1	345	1	320	0	0.0154728	0.0136649	0.00675094	0	0	0.0954106	0.243877	0	0.0511813	0.025065	0.0081805	0.0308927	0
TCGA-63-A5MS	LUSC	C6	NA	0.432643	0.8	0.49	21.801	0.2288	-0.046	0.8837	1.2894	0.415	0.7184	176	116	2.85584	10.1279	80	0.449148	22	56	0.887999	4.01534	92	0.693147	2	1	5.92684	-141.527	-26.3747	-1618.88	0	2381	0	2381	0	0.126435	0	0.00325785	0	0.0867631	0.0523636	0.327727	0	0.00878025	0	0	0	0
TCGA-66-2754	LUSC	C1	LUSC.primitive	0.0934284	0.13	0.21	3.40527	1.3287	0.5305	-0.451	-0.5414	-0.9838	-0.5553	137	53	2.18202	7.57474	589	0.917968	9	42	0.829942	2.52678	21	1.60944	5	1	6.97353	-1834.82	1687.05	-2792.42	0	61	0	61	0	0.0456182	0.0203354	0.00115644	0	0.0739961	0.0433814	0.406521	0.0510081	0	0.00813171	0	0.0360208	0
TCGA-66-2767	LUSC	C2	LUSC.secretory	0.364985	0.73	0.28	10.3908	0.589	0.184	1.385	2.3854	1.0237	0.3571	152	81	2.37846	7.8629	172	0.550735	18	45	0.904518	4.80142	202	4.66339	126	0.964251	4.78552	-304.886	456.219	-2135.41	0	61	0	61	0.0501124	0.00781942	0	0.0262112	0	0.0705266	0.0843437	0.276478	0	0.0309546	0.00983785	0.0049301	0.032465	0.00150312
TCGA-70-6722	LUSC	C2	LUSC.secretory	0.377737	0.68	0.36	1.3655	0.674	0.143	0.6162	0.7299	0.9182	0.878	161	240	2.02036	7.67735	182	0.482704	19	40	0.832975	4.09822	137	3.56462	36	0.994727	3.01104	452.861	302.579	-636.689	0	367	1	293	0	0.096653	0.0571979	0	0	0.0692196	0.0722695	0.347092	0.0125067	0	0	0.00710627	0.0131645	0.00854874
TCGA-70-6723	LUSC	C2	LUSC.classical	0.0519927	0.14	0.11	0.814023	1.0407	0.1415	-0.9753	-1.1121	0.3024	0.1158	49	55	0.893242	2.9477	355	0.956399	12	56	NA	0	1	1.99624	10	0.866956	3.73322	-1439.25	726.183	-2623.31	0	375	1	312	0	0.00425031	0.000619505	0	0	0	0.118303	0.19843	0	0.0369425	0.0434393	0	0.133269	0.020951
TCGA-77-6845	LUSC	C1	NA	0.0659662	0.22	0.18	4.0199	0.7932	0.3265	-0.6668	-1.0907	-1.522	0.1984	97	118	2.02472	6.07415	254	0.782089	16	70	0.585797	0.643564	3	1.38629	4	1	5.49407	-981.813	615.776	-1547.34	1	708	0	708	0.0127683	0.0215661	0.073193	0	0	0.0125139	0.00228708	0.411173	0.00130096	0.0267219	0.0279014	0.0160411	0	0.0571049
TCGA-77-7337	LUSC	C1	NA	0.29799	0.48	0.22	15.4586	0.9131	0.341	0.2877	0.2484	-0.1595	0.8806	176	127	2.88441	8.47482	169	0.578212	13	54	0.877917	3.54946	57	2.87148	18	0.993463	2.13445	-159.629	1137.35	-1602	1	3253	0	3253	0	0.0490602	0.0442748	0.00263839	0	0.128922	0.111607	0.218733	0.0376574	0	0.0116733	0.015157	0	0.0590393
TCGA-77-8009	LUSC	C1	NA	0.0701746	0.33	0.28	2.52941	1.1981	0.362	-0.135	-1.0198	0.2879	0.3703	74	40	1.09735	4.63324	467	0.869789	21	64	NA	NA	NA	1.33218	4	0.960964	2.95229	-715.699	765.776	-927.184	1	1695	1	607	0.0533324	0	0	0.0125494	0.00132278	0.244696	0.150184	0.323138	0.0350753	0	0.00377994	0	0.00673885	0.0273012
TCGA-77-8133	LUSC	C2	NA	0.383994	0.6	0.41	5.18332	0.7894	0.0395	0.7432	2.077	-0.3911	0.1895	154	149	3.17664	9.93478	116	0.62484	19	19	0.893979	3.01029	29	3.76873	45	0.990036	2.82757	-1174.54	472.871	-580.953	1	1640	0	1640	0.0931026	0.223725	0	0.00603288	0	0.212481	0.0213663	0.101967	0.0146065	0	0	0	0	0.0288593
TCGA-77-8136	LUSC	C2	NA	0.504166	0.66	0.28	16.5321	0.8362	0.2565	0.8383	1.4716	1.5987	0.889	158	106	3.91177	11.3965	133	0.6745	14	42	0.857824	4.08511	117	3.62925	40	0.983836	5.12572	100.914	1020.36	-1189.56	1	1189	1	301	0	0.0621359	0.000470724	0.00273389	0	0.103515	0.137676	0.157774	0.0110187	0	0.0237215	0	0	0.0657226
TCGA-77-8140	LUSC	C1	NA	0.352467	0.47	0.05	12.0239	0.3778	0.098	-0.5071	0.2716	-1.3273	0.1328	221	177	2.94388	9.81292	191	0.47782	13	31	0.929782	3.19286	31	NA	0	NA	6.74377	-1249.52	-95.3538	-1209.19	1	351	0	351	0	0.0971204	0.025876	0.0126836	0	0.0450303	0.00114674	0.107206	0	0.0540315	0.00769387	0.0242922	0.0043989	0.02374
TCGA-77-8144	LUSC	C1	NA	0.213689	0.43	0.15	11.5581	1.0796	0.6035	-0.4471	-0.7239	-0.5374	0.1291	157	81	3.10684	10.6912	192	0.843696	12	39	0.95183	2.5776	15	1.09861	3	1	4.58333	-1322.23	881.31	-1459.06	0	833	0	833	0.0143854	0	0	0.0105832	0	0.236022	0.107951	0.212637	0.114849	0	0	0.00164623	0.0150178	0.0118822
TCGA-77-A5G3	LUSC	C1	NA	0.171904	0.35	0.5	8.24769	0.8689	0.2555	-0.2674	0.051	-0.7686	0.2784	277	104	5.36611	15.5464	240	0.650909	15	52	0.777725	1.51338	7	1.90615	7	0.97957	5.27599	-1041.32	237.009	-170.568	0	4570	0	4570	0	0.0865078	0.0211543	0.0147604	0	0.0392988	0.0554192	0.277822	0	0.0177063	0.00703195	0	0.0160143	0.00542192
TCGA-77-A5GF	LUSC	C2	NA	0.207604	0.44	0.48	6.17083	0.7282	0.175	0.0416	0.8071	0.9037	0.3179	74	248	0.815686	3.11169	185	0.918389	23	37	0.972736	3.34036	31	2.19722	9	1	2.94403	-1507.66	378.24	-960.501	1	840	1	722	0	0.139686	0.00600146	0	0	0.0326416	0.0828318	0.2282	0	0.0259348	0.0189534	0	0.0214666	0.0032489
TCGA-85-8351	LUSC	C1	NA	0.259701	0.51	0.22	2.91061	0.4573	0.269	0.0073	-0.3711	-0.3188	0.4861	85	52	1.52947	3.53877	188	0.43494	12	20	NA	0	1	1.973	8	0.948813	4.98923	-771.408	307.11	-814.017	0	510	0	510	0	0.0651786	0.0804818	0.0229508	0	0.0624579	0.0659381	0.393081	0	0.0308984	0.0134644	0.00606313	0.0438263	0.00461525
TCGA-85-8354	LUSC	C1	NA	0.103884	0.25	0.25	4.12532	1.0448	0.357	-0.5589	-0.1213	-1.3378	-0.0787	83	26	1.95492	5.13531	410	0.716529	13	57	0.800779	1.98986	12	0.693147	2	1	5.64172	-1298.84	597.064	-1200.93	0	995	0	995	0.0574265	0	0	0.00361078	0.000343349	0.18302	0.0403257	0.205732	0.0616681	0	0	0.00961453	0.0138347	0
TCGA-85-8479	LUSC	C1	NA	0.287685	0.33	0.18	8.12831	0.6612	0.128	-1.0588	-1.1332	-1.1444	0.1478	43	11	1.27673	2.66952	169	0.921809	10	39	NA	NA	NA	0	1	NA	2.24696	-440.24	-27.4575	-2215.29	0	468	0	468	0.0526746	0	0.0365191	0	0	0.299864	0	0.205611	0.122139	0	0.0164064	0.00492886	0	0.0402007
TCGA-85-8481	LUSC	C2	NA	0.432434	0.71	0.5	17.2027	0.2624	0.0525	0.3404	0.5621	1.1804	1.1645	115	107	2.44312	7.44434	117	0.296443	12	41	0.853893	3.89746	96	2.56495	13	1	5.61165	459.328	-23.4082	-850.816	1	236	0	236	0	0.145744	0.0171189	0	0	0.158025	0.0169518	0.228076	0.0639895	0	0	0.0141379	0.00849311	0.00414622
TCGA-85-8664	LUSC	C1	NA	0.200068	0.35	0.28	0.883144	0.8471	0.333	-0.833	-0.161	-1.5497	0.3362	93	41	1.6419	5.51208	148	0.729336	21	31	NA	NA	NA	1.56071	5	0.969724	4.38477	-2362.43	631.638	-3119.06	1	550	1	434	0	0.0703201	0	0	0	0.405346	0.0317721	0.0851505	0	0.0261699	0.00175964	0	0.0623569	0
TCGA-85-A511	LUSC	C2	NA	0.428876	0.75	0.46	19.2081	0.8711	0.204	0.4713	1.2823	0.9426	0.7636	74	21	1.52462	4.71768	102	0.539006	16	44	0.934692	4.85899	181	2.99982	23	0.956728	4.91114	-50.8603	597.47	-1754.73	1	455	1	390	0	0.148075	0.0466261	0	0	0.100956	0.0579585	0.135302	0.0280228	0	0.036205	0	0	0.0213826
TCGA-90-7767	LUSC	C2	NA	0.285415	0.46	0.22	NA	1.0246	0.2985	0.5503	1.1868	1.0946	0.6712	59	93	0.966808	2.74936	160	0.772104	18	43	0.812911	2.02001	12	3.92309	53	0.988111	3.0298	-303.203	947.633	-2545.37	0	89	0	89	0	0.0456203	0	0.0286879	0	0.178623	0.101852	0.173106	0	0.00712988	0	0	0.0441009	0
TCGA-90-A4ED	LUSC	C3	NA	0.226152	0.62	0.44	8.92429	0.2416	-0.0975	-0.0799	0.6778	-1.1404	0.3131	904	80	26.011	45.2828	71	0.591775	16	28	0.816748	4.5129	251	1.94591	7	1	5.62634	-948.47	747.133	-2261.93	0	615	0	615	0	0.172414	0	0	0	0.0564638	0.0579992	0.249919	0	0.0265095	0	0	0.0197636	0.0106233
TCGA-90-A4EE	LUSC	C2	NA	0.470952	0.58	0.17	48.8316	0.735	0.2325	1.351	2.2692	0.7147	0.258	144	19	2.66498	9.12015	185	0.935468	14	33	0.903544	4.10507	94	4.10247	65	0.982773	2.73329	-317.115	688.208	-1920.33	0	688	0	688	0.0119798	0.0266842	0	0.0208382	0	0.071576	0.0987167	0.110509	0	0.0524471	0.0341058	0.00247467	0.0886148	0
TCGA-94-A5I4	LUSC	C2	NA	0.188977	0.41	0.29	12.0163	0.8388	0.285	-0.3065	-0.2078	0.8175	0.2688	103	11	1.72166	6.0545	220	0.882455	21	46	0.881353	2.80099	24	1.79176	6	1	2.86404	-1283.19	698.97	-520.025	0	491	1	314	0	0.158807	0.0169392	0	0	0.22679	0.00922118	0.189065	0.0469442	0	0.00720635	0.0125783	0	0.0261262
TCGA-96-7545	LUSC	C6	NA	0.347848	0.6	0.21	7.37261	0.1634	0.0225	0.9083	1.2912	-0.2465	0.4234	47	15	0.921364	2.97214	132	0.534745	9	35	0.539746	1.79854	28	3.64595	39	0.995192	2.17861	-470.419	273.148	297.787	1	1736	1	1693	0.0369987	0.0625623	0.0144465	0.0282543	0	0.0374435	0.0315889	0.329122	0.00405439	0.0545265	0.020883	0.00920247	0	0.0166618
TCGA-96-8169	LUSC	C1	NA	0.360064	0.58	0.24	14.0403	0.1735	0.0915	0.3493	0.8242	0.6706	0.817	89	18	1.45878	4.11375	93	0.516762	13	22	0.922778	5.00195	226	2.63906	14	1	5.89411	290.905	54.589	840.442	0	557	0	557	0	0.160161	0.00366829	0.060216	0	0.0709848	0.0448259	0.2226	0	0.0285656	0.0192299	0.0164368	0	0
TCGA-98-8021	LUSC	C1	NA	0.265663	0.59	0.39	9.66585	0.3281	0.0135	0.0939	0.5689	-0.4298	0.8099	597	164	9.3918	28.045	158	0.772278	10	20	0.876267	4.2448	127	2.19722	9	1	5.24295	-1293.04	-71.1962	-1165.31	0	937	1	918	0	0.231657	0.00479854	0.0144805	0	0.0600953	0.0219127	0.249614	0.0270747	0	0	0	0	0.0130437
TCGA-98-A53D	LUSC	C6	NA	0.536453	NA	NA	17.1449	-1.0128	-0.2405	1.1443	1.7207	-0.5213	0.7617	NA	NA	NA	NA	57	2.94e-05	0	0	0.7056	2.76032	50	3.20017	27	0.970975	1.28085	749.048	-207.235	539.002	1	645	1	413	0.126434	0.0602032	0.0325506	0	0	0.0206318	0.000226751	0.341598	0	0.0151585	0.046385	0.0189491	0.0102314	0.0323714
TCGA-LA-A7SW	LUSC	C1	NA	0.370408	0.52	0.29	10.591	1.0466	0.4325	-0.1924	-0.7679	-0.253	0.2653	55	2	0.933549	2.17828	608	0.603081	9	64	NA	NA	NA	1.38629	4	1	6.42181	-1324.68	506.824	-1903.96	1	408	1	235	0.0367248	0	0.0400094	0	0	0.41773	0	0.336864	0.0443076	0	0	0.0352488	0	0.0139373
TCGA-MF-A522	LUSC	C1	NA	0.166211	0.36	0.18	50.9478	0.8749	0.273	-0.8806	-1.2768	-1.3631	-0.0668	218	73	5.10976	12.1559	198	0.818114	26	43	NA	NA	NA	0	1	NA	4.83566	-527.119	576.357	-3301.95	1	360	1	173	0	0.00526017	0.0451198	0	0.00119057	0.0190734	0.0389295	0.206547	0.0604333	0	0.0356048	0	0	0.105481
TCGA-NC-A5HF	LUSC	C1	NA	0.0938947	0.25	0.06	NA	0.4479	0.193	-0.9865	-1.3124	-0.8791	0.4221	111	140	2.13506	6.52547	201	0.927155	10	27	NA	0	1	NA	0	NA	7.45794	-744.02	-355.018	-1021.7	1	138	1	132	0.062306	0	0.0419707	0.0258206	0	0.121943	0	0.141	0.0377705	0.0155849	0.0238666	0	0	0.110604
TCGA-NC-A5HM	LUSC	C2	NA	0.318915	0.31	0.59	NA	0.8329	0.497	-0.3662	0.3559	1.3966	0.3336	79	77	1.70926	7.51486	136	0.788882	11	35	0.677334	1.31803	7	1.33218	4	0.960964	5.92511	-1020.55	247.337	-3458.48	0	1212	0	1212	0	0.24857	0	0	0	0.167257	0.0462585	0.103889	0	0.0124299	0	0	0.0607538	0
TCGA-NC-A5HQ	LUSC	C2	NA	0.295436	0.5	0.09	NA	0.6255	0.2115	0.2259	1.3153	0.6101	0.0505	139	36	2.51624	8.61885	177	0.700116	17	37	0.979892	2.77624	17	3.01495	21	0.990286	4.47991	-1126.73	186.943	-3878.91	1	448	0	448	0	0.213418	0.0700628	0	0	0.00342664	0.0139894	0.133	0	0.00708561	0.00722076	0	0.0275853	0
TCGA-O2-A52N	LUSC	C1	NA	0.224931	0.54	0.17	12.3098	0.5761	0.1555	0.0803	0.2454	0.0084	0.5475	243	364	3.6601	12.8543	343	0.75741	20	52	NA	0	1	1.94591	7	1	5.53165	-493.275	-2.33069	1302.6	1	1006	0	1006	0	0.105129	0	0.00773845	0	0.0273478	0.13684	0.261579	0	0.0291606	0.0216888	0	0.0383428	0.0218237
TCGA-18-3410	LUSC	C2	LUSC.secretory	0.106935	0.35	0.1	NA	1.0682	0.2685	0.8213	1.6387	0.0687	-0.0554	71	65	1.49152	5.56211	199	0.55859	17	20	0.920232	4.36644	115	3.85773	66	0.920776	4.90242	-136.531	710.929	-3156.26	1	146	0	146	0	0.0724455	0	0	0	0.109005	0.102417	0.11917	0	0.0208369	0.0214363	0.00246879	0.0360077	0
TCGA-22-1016	LUSC	C2	LUSC.secretory	0.302886	0.67	0.36	NA	0.3622	0.1015	1.0427	0.6723	0.8766	0.6383	170	152	2.57419	8.53401	147	0.540446	18	34	0.934818	3.53753	44	2.5993	14	0.984936	4.65161	-5.62473	301.945	-210.769	1	822	0	822	0	0.131565	0.0411611	0	0	0.0557687	0.00228236	0.295413	0	0.0146367	0.104497	0.0553436	0.00538036	0
TCGA-22-4596	LUSC	C6	NA	0.449434	0.31	0.76	NA	-0.0836	-0.003	1.447	2.0811	0.4528	0.5297	70	25	0.902838	2.9821	74	0.256997	6	12	0.808785	4.14899	169	4.67995	112	0.991831	3.12941	522.369	-448.067	2821.64	1	17	0	17	0	0.0537208	0.0173801	0.0670386	0	0.0310379	0.0580102	0.257015	0	0.0452497	0.0371299	0.000706153	0	0.0245801
TCGA-22-4601	LUSC	C1	LUSC.classical	0.108186	0.22	0.49	NA	0.3775	0.038	-0.0099	-0.1184	-0.1732	0.0622	104	83	1.52537	4.31707	178	0.602497	7	45	0.883667	3.42085	48	1.56071	5	0.969724	4.10821	-1028.42	-128.981	-1708.12	1	1057	1	525	0	0.123671	0.0474814	0	0	0.014214	0.0537704	0.306165	0	0.0417786	0.0209523	0	0.0298978	0.0187248
TCGA-22-5473	LUSC	C1	LUSC.classical	0.13509	0.42	0.16	NA	0.7825	0.3615	-0.0345	0.2198	0.0667	0.5374	323	553	7.00133	18.708	304	0.724258	17	45	0.81832	3.46485	69	3.13416	24	0.986189	5.35447	-1438.35	429.942	-1593.98	1	1933	1	1655	0	0.137417	0.0102099	0.0123218	0	0.0808973	0.0785034	0.322594	0.01743	0.00296829	0.0033503	0.00187961	0.0242175	0
TCGA-22-5477	LUSC	C1	LUSC.classical	0.0876263	0.27	0.4	NA	1.0087	0.168	-0.0023	0.3819	-0.5281	0.0185	80	25	1.92618	4.26285	206	0.817113	12	45	0.870053	3.40367	50	3.41404	34	0.968149	4.04187	-1627.89	480.449	-93.0943	1	1346	1	511	0	0.0456903	0.0391688	0.000529048	0	0.00876111	0.0386554	0.346611	0	0.0180374	0.0365022	0	0.0539709	0
TCGA-22-A5C4	LUSC	C1	NA	0.185345	0.32	0.64	NA	0.6814	0.1955	-0.0474	-0.0677	-1.0015	0.3048	163	619	2.53478	9.3728	432	0.641293	15	54	0.827801	3.40298	61	0.693147	2	1	3.49545	-994.632	66.7614	-2164.06	0	671	0	671	0.0377469	0.00883999	0.11674	0	0	0.0176336	0.0484913	0.308055	0	0.0667271	0.0144798	0.0168272	0.0695105	0
TCGA-33-6738	LUSC	C1	NA	0.353625	0.47	0.4	4.08177	0.52	0.217	-0.2405	0.6848	-0.5596	0.1559	158	64	3.04831	8.31626	130	0.621472	17	27	0.934807	4.06062	77	3.09814	23	0.988086	5.34328	-1024.61	191.419	-894.051	0	1927	0	1927	0	0.217625	0	0	0	0.159011	0.0157776	0.142802	0	0.00978966	0.0151923	0	0	0.000906374
TCGA-34-2600	LUSC	C1	LUSC.basal	0.0802567	0.14	0.33	3.07195	0.3114	0.1235	-0.5476	-0.1023	-0.5923	-0.0619	169	7	3.06472	10.2725	240	0.85525	18	34	0.88871	1.23201	4	2.25386	10	0.978838	6.41683	-1159.24	-660.419	-2043.98	1	1874	0	1874	0	0.0750637	0.0087993	0.0163407	0	0	0.047082	0.223587	0.080545	0	0.022127	0.0100935	0.0345156	0.0202604
TCGA-34-2608	LUSC	C1	LUSC.secretory	0.411088	0.71	0.39	NA	-0.2224	0.055	1.0477	1.7089	0.0887	0.8968	65	11	1.23389	3.22493	97	0.305699	8	13	0.910596	5.39703	375	4.10648	63	0.991152	5.47845	-218.909	-329.94	-525.582	1	1000	0	1000	0.0251756	0	0	0.0325063	0	0.0993161	0.0409283	0.391007	0	0.016732	0.0174083	0.000915304	0	0.016148
TCGA-34-5231	LUSC	C2	LUSC.primitive	0.145935	0.33	0.17	NA	1.0875	0.3295	0.0524	0.9651	0.9403	0.3278	349	285	5.54079	16.2779	191	0.712004	24	37	0.883541	4.62661	188	3.68719	43	0.980322	6.70062	-569.954	789.759	-1130.02	1	1984	0	1984	0	0.167189	0	0.0254804	0	0.0133168	0.0891858	0.144057	0	0.023471	0.0277975	0	0.0378087	0.0347164
TCGA-34-5929	LUSC	C2	LUSC.primitive	0.15011	0.25	0.03	4.89285	0.6024	0.2585	0.0624	0.1758	1.7364	0.4258	125	1	1.75562	5.52588	115	0.931389	9	18	0.858835	1.38224	5	3.17015	25	0.984862	4.44165	82.524	198.881	-2218.2	1	151	0	151	0	0.0347077	0.107058	0	0	0.0309977	0.0708889	0.320838	0	0.042626	0.0314407	0.00126719	0	0.0676767
TCGA-37-4130	LUSC	C2	NA	0.349493	0.6	0.29	NA	0.8782	0.455	1.2848	2.9288	0.0346	-0.5598	547	195	7.71514	27.939	282	0.705349	19	63	0.769249	3.51909	97	4.11431	85	0.926094	5.06748	450.784	628.307	-2714.11	0	247	0	247	0	0.020581	0	0.0218355	0	0.0375316	0.0983449	0.0859575	0.00250533	0.00894756	0.0319046	0	0.0767334	0
TCGA-37-A5EM	LUSC	C2	NA	0.295215	NA	NA	NA	1.0317	0.2825	0.6576	0.6952	0.9057	0.7383	143	145	3.27637	7.98974	NA	NA	NA	NA	0.821813	3.19835	49	2.79851	17	0.987752	6.14199	461.762	662.943	-1108.33	0	867	0	867	0	0.0515295	0.0367518	0.0137967	0	0.177295	0.0847731	0.276811	0.00787038	0.01395	0.0280899	0	0	0.00485266
TCGA-39-5031	LUSC	C1	LUSC.basal	0.336271	0.6	0.37	11.5946	0.694	0.277	0.5034	1.4526	-0.0006	0.5959	339	160	5.56892	15.3713	159	0.544801	16	45	0.707	3.82919	225	3.87974	53	0.977192	7.32158	-592.896	562.302	-2657.61	1	1841	0	1841	0	0.102022	0	0	0	0.0609709	0.0788379	0.235431	0	0.0321063	0.00370236	0.00975413	0.0125736	0
TCGA-43-7657	LUSC	C1	NA	0.235262	0.56	0.22	7.97971	0.4289	0.087	-0.3408	-0.8436	-0.7044	0.7486	76	115	0.943451	3.27259	232	0.728281	19	40	0.939301	3.83003	59	0.950271	3	0.864974	4.86384	-1131.14	109.599	-453.207	0	236	0	236	0	0.0926785	0	0	0	0.346642	0.0227712	0.304296	0	0.0259178	0	0	0.00368134	0
TCGA-46-3766	LUSC	C6	LUSC.secretory	0.458006	0.83	0.26	35.1985	-0.4684	0	1.3068	2.238	0.2232	0.8766	NA	NA	0	0	115	0.28102	10	16	0.922705	4.91157	205	4.28019	78	0.982438	2.54031	1.46047	-137.23	-464.158	0	370	0	370	0	0.0767397	0	0.0671402	0	0.0083768	0.0637448	0.202912	0	0.112246	0.01526	0	0.0245649	0
TCGA-46-3767	LUSC	C1	LUSC.secretory	0.369949	0.77	0.5	17.4275	0.0483	0.0535	1.0047	1.8689	-0.2439	0.9789	52	2	1.4225	3.37071	85	0.233929	10	22	0.913964	4.53586	143	4.00377	57	0.990283	5.86605	-77.4742	403.168	-2508.04	0	396	0	396	0.0483774	0.0184578	0.0297772	0.0333683	0	0.0274963	0.0307996	0.261948	0.0119732	0.0665302	0.015832	0.0103043	0	0.0152419
TCGA-46-6026	LUSC	C1	LUSC.primitive	0.0460388	0.1	0.35	7.79945	0.8372	0.279	-0.6132	-0.0297	-1.1639	0.2359	105	16	1.60959	5.41408	228	0.999964	24	31	0.887072	2.20429	12	2.48491	12	1	6.47902	-1132.05	713.467	-1998.2	0	423	0	423	0.0319687	0.00781475	0	0	0	0.416554	0.032241	0.205963	0	0.0156678	0	0.00693532	0	0.0561376
TCGA-51-4079	LUSC	C1	LUSC.classical	0.762807	0.38	0.31	10.6612	0.7137	0.27	0.2904	0.8401	0.3032	0.4848	141	64	2.80973	9.74975	269	0.712881	7	36	0.924137	4.34389	110	2.76679	22	0.895098	5.18768	-620.889	778.789	-1605.88	1	12	0	12	0	0.114409	0.00722114	0.0192587	0	0.0145821	0.0782731	0.190531	0.0405097	0	0.0215461	0	0.0224424	0
TCGA-52-7622	LUSC	C2	NA	0.405701	0.61	0.4	16.4681	0.4348	0.138	0.9784	1.569	0.582	0.4713	143	159	2.37796	6.74745	126	0.421174	12	24	0.8621	4.42248	169	3.35635	35	0.944028	5.4853	8.5402	274.833	-153.452	0	862	0	862	0	0.106902	0.00467796	0.0259826	0	0.0797532	0.0942807	0.202809	0	0.0557663	0.0243749	0.0104797	0.0406992	0.0328412
TCGA-56-5898	LUSC	C1	LUSC.classical	0.265498	0.64	0.2	7.04177	0.0041	0.0585	0.3726	0.4172	-0.3068	0.6391	83	2	1.20953	3.84569	223	0.733536	25	26	0.924995	2.93968	24	2.35167	11	0.980724	5.23507	-684.517	-166.596	1196.66	0	555	0	555	0	0.0542309	0.014439	0.0406616	0	0.0442281	0.0146866	0.350986	0	0.0608202	0.0423824	0.0104608	0.023057	0
TCGA-56-8309	LUSC	C6	NA	0.509404	0.69	0.06	35.2281	0.0287	-0.0255	1.4062	2.1526	0.8212	0.8377	71	8	0.795608	3.61084	72	0.349322	9	20	0.843575	4.28654	161	3.96317	78	0.90967	4.3363	-123.549	-252.089	-1931.84	0	428	0	428	0	0.0935683	0	0.00847113	0	0.0706267	0.0825196	0.186096	0	0.0370368	0.0324818	0	0.012969	0
TCGA-58-8388	LUSC	C1	NA	0.167644	0.29	0.13	NA	0.5107	0.0185	0.5545	0.9572	-0.0353	0.6413	91	10	1.3262	4.52638	100	0.434685	9	21	0.946515	2.78696	19	3.12242	24	0.982496	2.69952	-800.971	854.159	-1425.8	1	412	0	412	0	0.12781	0	0.016029	0	0.0619282	0.127573	0.16329	0	0.0346868	0.0114567	0	0.0251261	0
TCGA-60-2703	LUSC	C1	NA	0.531254	0.74	0.26	9.39625	0.9822	0.271	-0.139	0.0471	-0.476	0.8031	161	131	2.21665	7.71394	111	0.607282	19	28	0.873931	4.24714	129	0	1	NA	6.1856	-331.151	1148.86	-1725.38	1	2945	1	1757	0.0570528	0	0.0653425	0	0	0.229566	0.00948929	0.0900292	0.0679615	0	0.00226471	0.00410299	0	0.0739227
TCGA-60-2709	LUSC	C1	LUSC.secretory	0.523544	0.85	0.52	17.8109	0.4405	0.1465	1.4571	1.9326	0.4734	0.8195	83	24	1.26975	3.95353	132	0.104683	27	24	0.80517	4.49263	265	4.37972	89	0.975735	5.7361	-266.089	364.336	-260.303	0	1505	0	1505	0	0.0582856	0	0	0	0.248316	0.0286872	0.326123	0	0.0138828	0	0.00204115	0.00971079	0
TCGA-63-A5MB	LUSC	C1	NA	0.143823	0.35	0.29	2.73117	0.9125	0.203	0.1365	0.5438	-0.6988	0.0788	165	166	2.47688	9.12215	364	0.771275	16	74	0.8338	1.83205	9	2.39591	12	0.964184	3.21906	-1352.41	578.554	-1585.29	0	3123	0	3123	0	0.120603	0.0238903	0	0	0.0520802	0.143778	0.241127	0.0235894	0	0.00641654	0	0	0.0344011
TCGA-66-2780	LUSC	C2	LUSC.basal	0.371659	0.53	0.09	12.8165	0.4633	0.3265	0.2819	0.6733	0.9665	0.8161	69	189	1.19873	3.45349	181	0.733203	14	32	0.943926	5.24158	258	2.8571	18	0.98849	2.57047	55.9036	12.3044	-1654.51	1	366	0	366	0.0226733	0.00403148	0.0327658	0	0	0.18016	0.0657607	0.302633	0.044297	0	0	0.0306888	0	0.0240809
TCGA-66-2786	LUSC	C2	LUSC.secretory	0.254592	0.43	0.15	7.0251	0.8163	0.304	0.7715	1.0067	0.9148	0.4785	94	11	1.47517	5.61699	184	0.842204	13	26	0.847656	3.79524	88	3.34236	30	0.9827	2.69351	-34.4947	735.9	-791.871	0	790	0	790	0	0.139334	0.0220241	0.0345507	0	0	0.0468252	0.282167	0	0.0418048	0.0151513	0.021123	0.0022754	0.0127424
TCGA-66-2788	LUSC	C2	LUSC.basal	0.442615	0.59	0.35	11.165	0.552	0.255	0.774	1.5274	1.1122	0.8466	104	4	1.52594	5.35574	168	0.358626	9	19	0.912813	5.20344	299	3.97882	55	0.992885	7.44172	-491.992	451.034	-1635.94	0	699	0	699	0	0.050974	0.0306121	0.00420352	0	0.0254616	0.101471	0.207511	0.049898	0	0.0186908	0.0529524	0	0.00445565
TCGA-66-2790	LUSC	C2	NA	0.236558	NA	NA	5.3439	0.8224	0.224	0.449	1.3472	1.2757	0.6184	NA	NA	NA	NA	326	0.819	11	39	0.889652	4.50956	159	3.4729	39	0.947957	7.19453	45.2412	894.244	-611.986	0	699	1	699	0	0.109165	0	0.0125111	0	0.0395881	0.20225	0.0975066	0	0.0585911	0.0260543	0	0.0350204	0
TCGA-68-8250	LUSC	C1	NA	0.282355	0.56	0.2	23.1417	0.566	0.271	0.5361	0.8256	0.4366	0.4848	157	49	2.16481	7.84014	271	0.67511	15	45	0.854471	3.55364	64	2.68595	15	0.991837	3.43041	92.4334	4.99878	-2342.72	0	244	0	244	0.0188004	0.00391559	0.0458914	0	0	0	0.082278	0.373369	0	0.0347234	0.0206645	0.00941514	0.0341391	0.00732391
TCGA-68-A59J	LUSC	C2	NA	0.267991	0.55	0.14	5.41072	0.5251	0.114	0.3886	0.7416	0.8599	0.2507	208	401	3.507	9.75862	222	0.615353	17	54	0.862768	2.77714	25	2.41941	18	0.837058	4.12712	346.449	141.355	-1660.1	0	448	0	448	0.00691691	0.0192734	0.0114093	0.0292739	0	0	0.206793	0.179292	0.0049826	0	0.0351704	0	0.0619934	0.0505044
TCGA-77-8139	LUSC	C1	NA	0.362188	0.7	0.16	0.967172	0.8472	0.265	-0.1777	0.6239	-0.625	0.694	102	35	1.63362	5.85639	140	0.386523	21	26	0.868877	4.80439	252	2.19722	9	1	5.40367	-1016.2	1072.99	-2810.05	0	3166	0	3166	0.0311312	0	0	0.00677791	0	0.19453	0.0429198	0.192136	0.018102	0	0	0	0	0.0783191
TCGA-77-A5G1	LUSC	C1	NA	0.559337	0.75	0.35	4.35747	0.0773	0.121	0.5419	1.0719	-0.3555	0.7267	88	170	1.08306	3.98096	80	0.246542	12	17	0.921387	3.56687	48	2.70805	15	1	5.20825	-68.2074	179.553	2790.96	0	4026	1	2197	0	0.0741291	0	0	0	0.157797	0.0486383	0.303353	0	0.027542	0	0	0.0533591	0
TCGA-77-A5G7	LUSC	C1	NA	0.398768	0.42	0.5	6.25043	1.0832	0.469	-0.7884	0.0362	-0.6341	-0.133	31	4	1.17199	2.25608	128	0.530294	10	34	0.92465	3.11357	29	NA	0	NA	7.15524	-1606.25	587.785	-1808.94	1	180	0	180	0	0.202992	0.0358248	0.0197213	0.000462197	0.0435572	0.0880488	0.117531	0.0548099	0	0	0	0	0.00402099
TCGA-77-A5GH	LUSC	C2	NA	0.441199	0.54	0.35	3.10347	0.6111	0.0995	1.0398	1.8734	0.9637	0.3734	86	154	1.93814	6.44227	253	0.549531	12	39	0.861763	3.68547	72	2.3979	11	1	5.80693	-410.832	454.544	-2289.3	0	1182	0	1182	0	0.154117	0	0.0469802	0	0.0493968	0.134602	0.101638	0	0.0255924	0.0256364	0.00328162	0.0350523	0
TCGA-85-8352	LUSC	C1	NA	0.0404723	0.07	0.33	4.71124	0.7594	0.2795	-1.0309	-0.7558	-0.9525	-0.6934	142	56	1.74131	7.0233	237	0.90019	14	47	0.784226	1.26216	5	1.03972	3	0.946395	4.37943	-2244.44	419.603	-2925.02	1	161	1	128	0.0711911	0	0.0545348	0	0	0.186931	0.053192	0.145529	0.0199231	0.0099396	0	0	0	0.049621
TCGA-90-7964	LUSC	C1	NA	0.173376	0.29	0.28	6.83143	0.2313	0.103	0.3575	0.0697	-0.2226	0.5665	181	70	3.91474	12.6142	140	0.617722	10	25	0.798815	2.57129	25	1.73513	6	0.968393	3.24303	187.929	769.347	1991.42	0	428	0	428	0.0257268	0	0.0606962	0.0175101	0.0371777	0.0216895	0	0.481971	0	0.0512691	0.0369231	0.0213161	0.0298353	0.0216594
TCGA-94-8035	LUSC	C1	NA	0.439793	0.52	0.04	3.49658	0.8645	0.3925	-0.3123	-0.3963	-0.7646	0.2586	90	105	2.10421	5.43326	155	0.467321	11	34	0.938074	3.36161	36	1.60944	5	1	6.15361	-921.613	335.019	-2109.66	0	122	0	122	0	0.205407	0.00894388	0.000570423	0.00067281	0.099646	0.0380145	0.106409	0.0559904	0	0.0433805	0.0216714	0	0.00627028
TCGA-94-8490	LUSC	C1	NA	0.126381	0.21	0.04	9.58409	0.6231	0.1405	-1.0037	-0.7546	-0.433	-0.0286	402	622	7.52605	22.0034	108	0.429601	8	30	NA	NA	NA	1.38629	4	1	4.06567	-1762.47	67.3324	-1256.99	0	153	0	153	0	0.193678	0.0292422	0.0194578	0	0	0.0450153	0.135988	0.0015673	0.0397147	0.0329359	0	0.0390638	0.00652912
TCGA-98-8022	LUSC	C3	NA	0.223761	0.58	0.38	0.388294	0.1761	-0.0545	0.5548	1.2539	-0.2528	0.4841	121	18	1.95805	6.11892	150	0.631151	17	30	0.87562	3.52468	56	2.85473	22	0.92355	6.19816	-324.366	-223.339	402.739	1	933	0	933	0.0123859	0.015675	0	0.00941562	0	0.190501	0.0699865	0.157198	0	0.0208414	0.0296388	0	0.0701369	0
TCGA-98-A53C	LUSC	C3	NA	0.517757	0.53	0	4.27275	-0.6266	-0.261	1.3559	2.3981	0.2485	0.4096	2	NA	0	0.0584955	57	0.000379918	0	0	0.870252	4.97526	304	3.89176	54	0.975628	4.76584	540.803	-335.657	-658.786	0	822	0	822	0.0766865	0.0700659	0.00707634	0	0	0.0274128	0.025912	0.216724	0	0.0761049	0.0281717	0	0	0.0217088
TCGA-L3-A524	LUSC	C1	NA	0.178869	0.41	0.32	1.61221	0.771	0.21	-0.1924	-0.2015	-0.6848	0.2122	162	68	2.72152	8.24961	490	0.788773	19	43	0.971565	1.34688	4	0.636514	2	0.918296	4.39419	-689.26	-239.697	-1064.86	1	490	0	490	0.0169784	0.011617	0	0	0.00549098	0.256351	0.0811417	0.358811	0	0	0	0	0	0
TCGA-NC-A5HD	LUSC	C2	NA	0.252928	0.39	0.18	NA	0.9036	0.3485	-1.0322	-0.5676	0.6156	0.2104	211	284	2.47352	12.3676	219	0.801109	19	46	0.534556	1.78125	28	NA	0	NA	4.43453	-1326.15	598.12	-3749.58	1	2	0	2	0	0.00693825	0.170923	0	0	0.0307309	0	0.0549992	0	0.0329336	0.00898858	0.00296935	0.0300668	0
TCGA-NC-A5HJ	LUSC	C2	NA	0.378468	0.83	0.26	NA	0.8397	0.129	1.1575	1.8128	0.9836	-0.117	221	153	3.18593	10.0218	102	0.315756	14	62	0.954562	3.18079	28	3.47895	35	0.978511	3.73504	592.354	335.615	-197.812	1	418	1	328	0	0.0950747	0.0176986	0.0206372	0	0.0329311	0.0983057	0.293051	0.00321891	0.00534755	0.0286645	0	0.0221087	0.0116147
TCGA-NK-A5CX	LUSC	C2	NA	0.416438	0.49	0.4	12.7464	0.3154	0.113	0.3332	0.824	0.7944	0.7904	88	103	1.27605	4.39198	80	0.520279	17	12	0.877985	3.63761	63	2.59019	17	0.914222	2.61929	-236.89	-110.01	-2227.65	0	111	0	111	0	0.13369	0.00164816	0.00460334	0	0.0414006	0.0942126	0.221115	0	0.0186649	0.0244887	0.0166351	0.0754219	0
TCGA-NK-A7XE	LUSC	C1	NA	0.476348	0.47	0.07	0.864073	0.8905	0.258	-0.3705	-0.5989	-0.38	0.0642	46	1	0.829275	2.87057	187	0.927368	12	43	NA	NA	NA	1.56071	5	0.969724	4.60634	-1185.91	580.159	-1103.41	0	13	0	13	0.0252418	0	0.121923	0	0	0.0935482	0.0422436	0.103607	0.0284672	0	0.065782	0	0.0829504	0
TCGA-18-3415	LUSC	C1	LUSC.classical	0.0786952	0.52	0.07	NA	0.6552	0.312	0.4514	1.1981	-0.012	0.4327	83	55	1.54167	4.62502	356	0.707761	15	48	0.913143	3.51573	47	2.83899	18	0.982223	4.1618	-278.48	590.147	-2435.54	1	2803	0	2803	0	0.0761064	0.00768339	0.0223546	0	0.0114465	0.134772	0.160739	0	0.0438212	0.00956834	0.0153768	0.0171365	0.0291672
TCGA-21-1081	LUSC	C1	LUSC.basal	0.0473316	0.51	0.14	1.29771	0.8452	0.377	-0.3136	-0.4672	-1.2313	0.7129	114	89	1.37373	5.13048	161	0.829066	27	31	0.817292	3.63095	85	2.48491	12	1	5.53409	-932.249	781.016	-449.01	1	284	1	284	0.00741077	0	0.0408428	0	0	0.109144	0	0.306163	0.0830537	0	0.0343988	0.0192964	0	0.0557954
TCGA-21-5784	LUSC	C1	LUSC.basal	0.479272	0.82	0.1	33.8396	-0.0661	0.1965	0.6242	1.5504	-0.1253	0.5177	NA	NA	1.41596	5.20212	88	0.218067	10	14	0.90838	4.51448	144	3.39854	32	0.980611	3.20366	-712.926	-635.314	-1909.37	0	1268	0	1268	0.0626418	0.00052437	0.0821937	0.0253997	0	0	0.0352817	0.261594	0	0.0108205	0.0324188	0.0149796	0.00822977	0
TCGA-21-5787	LUSC	C2	LUSC.secretory	0.338385	0.5	0.29	27.7995	0.7826	0.351	0.7188	1.8979	0.3452	0.1355	228	96	3.26288	11.4201	294	0.844124	19	50	0.846347	4.24636	151	4.03603	82	0.91588	4.47755	-530.965	669.293	285.537	1	329	1	103	0	0.0669296	0.00866091	0.00469712	0	0.00376828	0.0308009	0.0956917	0	0.0577142	0.0273943	0.0107878	0.10406	0
TCGA-33-AASD	LUSC	C1	NA	0.0993927	0.31	0.11	9.13596	0.6186	0.1375	-0.5891	-1.2848	0.102	0.3164	167	55	3.60631	9.83827	251	0.753359	23	46	NA	NA	NA	NA	0	NA	5.43172	-272.69	644.404	-2554.81	1	3376	1	1912	0.0513748	0	0.0549977	0.0131855	0.0193036	0.140391	0.0794847	0.274237	0.0459477	0	0	0	0.00612648	0.024326
TCGA-34-5927	LUSC	C1	LUSC.primitive	0.148519	0.23	0.06	NA	0.8709	0.239	-0.4745	0.0499	-0.889	0.3518	114	43	1.9716	6.66866	145	0.935633	7	17	0.927947	3.46836	42	1.47508	5	0.916516	6.21318	-1938.48	612.279	-2374.75	0	1361	1	245	0.0466538	0	0	0	0	0.0438972	0.0846875	0.298133	0.0287636	0	0	0.00258939	0.00429244	0.0731166
TCGA-34-7107	LUSC	C1	NA	0.137384	0.41	0.24	1.34162	0.9273	0.179	0.2629	0.23	0.3379	0.5701	141	381	2.32022	6.3806	161	0.725797	20	32	0.877451	4.52176	173	2.89037	18	1	3.64474	-1622.42	1046.41	-267.204	1	34	0	34	0	0.138082	0	0.00526399	0	0.0424	0.0557891	0.336341	0	0.043011	0	0.00752123	0.0178822	0
TCGA-34-8454	LUSC	C1	NA	0.398695	0.55	0.03	18.9099	0.7939	0.17	0.7575	1.6864	0.4851	0.6092	212	172	4.99526	13.2533	122	0.316936	7	35	0.896267	4.63413	176	3.8807	52	0.982146	2.9508	-416.62	776.345	-1576.77	0	1180	0	1180	0	0.0806573	0.00658159	0.0106942	0	0.0181941	0.0724558	0.158375	0	0.125756	0.0354747	0	0.0700716	0
TCGA-37-4129	LUSC	C4	NA	0.0381439	0.55	0.27	13.9687	-1.6914	-0.103	-0.9309	-1.5706	-1.241	-0.901	0	14	0.0862795	0.0862795	45	0.0984751	3	0	NA	NA	NA	NA	0	NA	2.7187	-1572.95	-925.949	-1086.44	0	242	0	242	0	0	0.0463912	0	0.0339135	0	0	0.471849	0.117577	0	0.042482	0	0.0517829	0
TCGA-37-4132	LUSC	C2	NA	0.749133	0.38	0.2	14.7749	0.9091	0.548	0.5586	1.9474	0.9916	-0.2323	162	275	1.8394	7.33016	117	0.289654	6	18	0.880029	4.50923	168	3.11278	31	0.906463	4.21499	310.192	759.298	-4203.1	0	227	0	227	0.0110652	0.0253658	0	0	0.0036574	0.0598352	0.0889705	0.195212	0.0239296	0	0.0100302	0.00199099	0.0369934	0
TCGA-37-A5EN	LUSC	C1	NA	0.278837	0.46	0.59	NA	0.7308	0.167	-0.1687	1.1291	-0.3033	0.0195	58	9	1.96863	6.02705	185	0.716259	15	36	0.952497	2.44311	13	2.48491	12	1	5.24906	-1648.94	120.351	-3210.77	0	660	0	660	0	0.15323	0	0.00570994	0	0.140317	0.112091	0.167873	0	0.0305803	0.00149614	0	0.0180309	0
TCGA-39-5030	LUSC	C2	LUSC.secretory	0.532636	0.7	0.04	24.0626	0.5047	0.0915	1.3198	2.5484	1.1885	0.6739	125	107	1.701	5.47154	69	0.294083	10	12	0.883591	3.61772	60	4.08308	80	0.93178	5.10444	96.9592	931.57	-1631.28	1	59	0	59	0	0.0502479	0	0.000532136	0	0.152648	0.0706344	0.164625	0	0.0180022	0.00230765	0.000530817	0.0281087	0
TCGA-43-8115	LUSC	C1	NA	0.410423	0.58	0.21	21.8119	0.6287	0.1485	0.9943	1.6126	0.3575	0.8503	109	6	1.80504	5.41511	134	0.456129	10	35	0.859137	3.87544	91	4.01803	59	0.985405	5.7196	-308.825	842.306	-1667.04	0	407	0	407	0	0.0762148	0.00410918	0.0182085	0	0.0387443	0.0497341	0.279618	0	0.0171029	0.0306641	0	0.00360872	0.00969084
TCGA-43-A474	LUSC	C1	NA	0.146801	0.39	0.17	0.491684	0.8359	0.281	-1.3419	-2.0503	-1.1819	0.4796	162	73	3.29287	9.19631	240	0.586317	19	43	NA	NA	NA	0	1	NA	3.24426	-1179.81	412.303	-1717.35	0	353	0	353	0	0	0.0137078	0	0	0.36962	0.00380913	0.173368	0.0449686	0.0472621	0	0	0	0.0703544
TCGA-43-A56U	LUSC	C2	NA	0.635913	0.83	0.5	20.9957	0.1256	0.0225	1.1514	2.4864	0.1367	0.4829	93	15	2.1314	6.45599	50	0.0440604	5	36	0.866963	5.5882	630	3.76873	45	0.990036	5.63183	421.069	-746.659	-707.456	0	432	0	432	0.0358048	0.134314	0.0163562	0.0088471	0	0.0299298	0.0237267	0.0679301	0.0279565	0	0.0380017	0	0	0.0542968
TCGA-56-7579	LUSC	C4	NA	0.322308	0.34	0.19	11.221	0.7463	0.289	0.0061	-0.9879	-0.2259	0.2621	112	106	2.16237	6.27689	222	0.610051	10	49	0.999806	0.693013	2	1.33218	4	0.960964	6.15492	-1069.81	573.926	-2924.75	1	951	1	149	0	0.0702788	0	0.00366853	0	0.236056	0.0122619	0.350082	0.117124	0	0	0.00537504	0	0.033703
TCGA-56-8083	LUSC	C1	NA	0.0194947	0.09	0.04	9.71051	0.9635	0.215	-0.8285	-0.8649	-1.149	0.3469	50	189	1.60401	4.47273	154	0.390107	7	36	0.970762	1.06649	3	NA	0	NA	7.83842	-1580.33	1382.7	-160.239	0	150	0	150	0	0.321597	0.00381649	0	0	0.0518652	0	0.238088	0	0.0241359	0.0232098	0	0.0633799	0
TCGA-56-8201	LUSC	C1	NA	0.51	0.78	0.08	8.71186	0.6165	0.2225	1.3739	1.5729	0.3632	0.7588	81	11	1.3758	4.37198	96	0.372475	20	22	0.899833	3.84829	72	3.44308	34	0.976382	2.85457	-3.35798	508.616	-1299.87	1	397	1	397	0.00276091	0.0149926	0	0.00710725	0	0.145449	0.0856997	0.311804	0.0368103	0	0	0	0	0.0383366
TCGA-56-8304	LUSC	C1	NA	0.389583	0.46	0.33	21.3104	0.8061	0.3995	-0.0966	0.8321	0.0602	-0.0488	35	0	1.61543	6.2855	81	0.635511	11	37	0.668664	3.23385	126	2.55779	14	0.969207	6.24101	-1086.06	563.065	-3844.54	0	106	0	106	0	0.142231	0.021721	0.0138756	0	0.0605058	0.0258582	0.0971554	0.0367889	0	0.0403882	0	0.0227787	0.0528522
TCGA-56-8623	LUSC	C3	NA	0.398299	NA	NA	13.0965	-1.691	-0.2985	1.6269	1.2892	0.686	0.2017	NA	NA	NA	NA	37	0.000115088	0	0	0.484989	1.37408	17	3.47789	34	0.986255	2.7616	1057.3	-1462.88	1582.79	1	692	1	645	0	0.0358807	0	0.00453887	0	0.13438	0.0101725	0.318816	0.0831757	0	0.0603407	0.019364	0	0.0715702
TCGA-56-A4BW	LUSC	C2	NA	0.281347	0.42	0.14	26.6986	0.8218	0.1795	0.1433	0.5587	0.6777	0.6637	115	111	1.85356	6.00913	198	0.489507	14	41	0.738909	2.40744	26	2.44102	12	0.982337	3.64598	-537.421	689.869	-345.251	0	585	0	585	0	0.0895572	0.0386946	0	0	0.0683837	0.0564233	0.198237	0	0.0697735	0.01238	0.018395	0.0485392	0
TCGA-58-8390	LUSC	C1	NA	0.131462	NA	NA	NA	0.6329	0.14	0.0791	-0.0003	-0.8498	0.6507	NA	NA	NA	NA	141	0.906714	11	34	0.847632	1.17507	4	2.30259	10	1	6.13366	-1013.69	759.35	-974.477	0	911	0	911	0	0.0769307	0.00582939	0	0	0.276133	0.0535401	0.172894	0.0647142	0	0.0156603	0.00276675	0.0427025	0
TCGA-58-A46J	LUSC	C2	NA	0.455255	0.49	0.17	4.22762	0.988	0.3825	0.3572	0.8561	0.5119	0.1585	89	180	1.44181	4.56573	111	0.379907	10	13	0.857124	3.14013	39	2.27187	10	0.98666	5.11965	-845.067	636.331	-2849.1	0	2589	0	2589	0.0330972	0.0445502	0.0384688	0	0	0.0240033	0.0425244	0.284177	0	0.0645618	0.0713879	0.0228746	0	0.0478531
TCGA-58-A46K	LUSC	C2	NA	0.324571	0.39	0.55	19.6665	0.7551	0.183	-0.173	0.5331	0.7648	0.0621	16	NA	1.18067	3.21733	151	0.84081	16	41	0.956791	2.86629	20	1.94591	7	1	4.4171	-1053.33	412.538	-2352.73	1	1045	1	735	0.0175919	0.0284431	0.060383	0	0	0.0062656	0.10259	0.198039	0.0127103	0.0203101	0.00820269	0.00228906	0	0.0889353
TCGA-60-2695	LUSC	C2	NA	0.123348	0.19	0.2	10.9958	1.0696	0.295	0.323	1.0686	0.4533	0.159	85	86	1.42364	5.26746	206	0.935798	20	22	0.884705	4.15854	110	3.88841	54	0.974787	2.85832	-1026.22	1170.33	-3084.56	0	642	0	642	0.0351361	0.0131545	0.00501898	0.00433005	0.00276576	0.0150235	0.0712902	0.179399	0	0.0318511	0.0547443	0	0.0127626	0.0433411
TCGA-63-5131	LUSC	C1	LUSC.primitive	0.237612	0.46	0.42	6.41452	0.4823	0.185	0.0058	-0.2174	0.0994	0.2646	144	70	2.01506	7.85872	303	0.620445	14	62	0.692867	1.52238	9	1.33218	4	0.960964	NA	-1387.09	105.704	-899.117	1	NA	0	NA	0.0101299	0.00635202	0.205911	0	0	0.0481127	0.00388883	0.126335	0	0.0919657	0.0838732	0.0655229	0.0162174	0
TCGA-63-A5MU	LUSC	C1	NA	0.0958018	0.19	0.15	5.23022	0.8485	0.183	-0.999	-0.824	0.0637	-0.0608	103	54	1.88073	5.58342	149	0.69086	14	21	0.869174	2.72529	23	NA	0	NA	NA	-1154.09	389.815	-3004.14	1	NA	1	420	0.0165525	0.0059027	0.165255	0	0	0	0.0456866	0.146303	0	0.16846	0.035882	0.0109325	0.0187524	0.0210122
TCGA-63-A5MY	LUSC	C1	NA	0.146788	0.15	0.09	0.64318	0.8907	0.3735	-1.3967	-1.545	-2.0902	-0.3699	68	37	1.48164	4.47516	402	0.927338	9	54	0.788674	1.64	8	NA	0	NA	5.62695	-2676.16	701.804	-1199.2	0	1052	0	1052	0.0226842	0	0.0494857	0	0	0	0.0212646	0.214891	0.0115975	0	0.00177238	0.109101	0	0.0797778
TCGA-66-2789	LUSC	C1	LUSC.secretory	0.0832472	0.45	0.12	4.52229	0.4794	0.282	0.4029	0.9772	-0.1436	0.73	150	79	3.18627	8.9767	210	0.505602	13	44	0.83509	3.87041	103	2.67012	15	0.985993	5.86491	-299.177	221.648	-1267.16	1	123	0	123	0.0488135	0.00654403	0.0804725	0	0	0.0968345	0.0332621	0.349341	0	0.057679	0.0292104	0	0.0328203	0.0257826
TCGA-77-8146	LUSC	C1	NA	0.31025	NA	NA	7.88081	0.3456	0.0815	0.0981	0.4871	-0.9781	0.8144	90	10	1.45916	4.16015	NA	NA	NA	NA	0.86831	3.28585	44	1.74787	6	0.975504	1.59145	-807.062	173.34	1361.56	0	3189	0	3189	0	0.146462	0	0	0	0.156029	0.030533	0.235127	0	0.0429715	0	0.0108725	0.0497285	0
TCGA-77-8148	LUSC	C1	NA	0.187718	0.32	0.6	3.03141	0.9555	0.3505	0.0807	0.8141	-0.608	0.4674	121	22	2.09486	6.61855	234	0.705774	18	45	0.830649	3.94137	115	2.36938	11	0.988109	7.07033	-1148.99	421.552	-2212.66	0	2023	0	2023	0.000114236	0.026476	0	0.00237128	0	0.158501	0.103325	0.242815	0	0.0333512	0.0179374	0	0.0225008	0.0410697
TCGA-85-8287	LUSC	C2	NA	0.444807	0.66	0.16	32.576	0.4359	0.02	0.832	2.069	0.8785	0.8919	145	141	1.9564	6.87704	178	0.603645	17	29	0.834584	4.80629	317	3.71357	41	1	5.59251	-116.006	627.966	-1884.68	1	23	0	23	0.0577334	0.0464209	0.0356367	0	0	0.0501805	0.0589168	0.153819	0.0148664	0.0371061	0.0265973	0	0	0.0191341
TCGA-85-A53L	LUSC	C1	NA	0.476173	0.57	0.26	17.6102	0.7999	0.3665	-0.2383	0.4797	-0.9229	0.605	106	180	1.58359	5.37177	172	0.601024	11	53	0.945668	3.27744	32	1.38629	4	1	3.26847	-984.043	-51.4084	-3615.5	0	377	0	377	0.0344595	0.036753	0.0781198	0	0	0.273888	0.0069059	0.0281644	0.16382	0	0	0.0136201	0	0.0944121
TCGA-90-7766	LUSC	C2	NA	0.376381	0.41	0.02	NA	0.7727	0.177	0.5892	1.5813	0.6532	-0.0807	51	139	0.57227	3.10231	118	0.874629	9	22	0.885612	5.16218	340	3.65938	44	0.967018	6.41812	-842.828	220.908	-1843.68	0	289	1	289	0.116925	0.0238082	0.0176823	0.0120437	0	0.00643445	0.023142	0.246543	0.0394831	0	0.0558051	0.0100698	0	0.0418876
TCGA-90-7769	LUSC	C1	NA	0.16415	0.27	0.37	NA	0.6842	0.316	-0.7267	-0.9676	-0.6685	0.152	247	250	3.4341	14.1246	140	0.937522	15	42	0.932136	3.00043	25	1.60944	5	1	2.96865	-1202.38	85.8916	-2219.98	0	358	0	358	0	0.216901	0.0635698	0.00198134	0	0.0570501	0.00194461	0.176004	0.067412	0	0.0630707	0.00418167	0.00352338	0.00701194
TCGA-92-7340	LUSC	C2	NA	0.403747	0.61	0.58	17.1554	0.5999	0.2155	0.584	1.1073	0.7682	0.7953	193	180	3.65464	10.1808	80	0.368378	3	12	0.842281	3.64769	76	3.62042	41	0.974915	2.04715	4.61813	888.739	-2957.99	0	82	0	82	0	0.104874	0.0421217	0.00853745	0	0.00833469	0.13143	0.179117	0	0.0414659	0.0250161	0.0111234	0	0.0183558
TCGA-94-A4VJ	LUSC	C1	NA	0.215095	0.47	0.1	13.8333	0.5037	0.128	-0.1263	0.0177	0.1635	0.6822	193	81	3.02932	10.5291	184	0.676783	17	40	0.944892	2.73109	18	2.16396	9	0.984859	4.86432	-637.947	19.3488	1242.91	0	430	0	430	0	0.0581604	0.0215114	0.0632415	0	0.141183	0.057376	0.200417	0	0.0254446	0.00611103	0	0.0720931	0
TCGA-21-1080	LUSC	C2	NA	0.0757459	0.23	0.13	8.72571	0.8082	0.299	0.1624	0.6292	0.3812	0.0807	424	1326	8.70893	27.2752	163	0.845111	11	32	0.953437	2.75579	18	3.2761	28	0.983162	4.08062	-698.999	413.071	-2574.86	0	3724	0	3724	0	0.129046	0.0261193	0	0	0.0325274	0.0371453	0.158643	0.020363	0	0.0341853	0	0.0292485	0
TCGA-22-4593	LUSC	C1	LUSC.primitive	0.133007	0.23	0.25	NA	1.0004	0.286	-0.2248	0.0328	-0.4936	0.9698	95	99	1.57573	4.52664	315	0.66402	16	31	0.8645	3.14469	38	2.19722	9	1	7.74542	-685.871	1008.68	-2535.82	1	1067	0	1067	0	0.0194811	0	0	0	0.0951216	0.036162	0.19425	0.0583521	0	0.00402338	0.021785	0.00226449	0.0178559
TCGA-22-4594	LUSC	C2	NA	0.435828	0.76	0.43	NA	0.3457	0.2995	0.871	1.9768	-0.2756	-0.0513	116	36	2.40695	8.52115	315	0.634142	20	51	0.798269	4.47494	272	4.21432	72	0.985422	3.53974	-468.436	1032.35	-868.958	1	1470	0	1470	0.0164487	0.0296574	0	0.0435216	5.88e-05	0.0587029	0.0480737	0.149268	0.00793665	0	0.0119077	0.00524959	0	0.0275784
TCGA-22-4595	LUSC	C1	LUSC.basal	0.353603	0.54	0.09	NA	0.9767	0.2265	0.7155	0.9704	-0.2798	0.6592	182	45	2.57987	7.4622	435	0.938497	10	80	0.808694	3.99627	140	3.22389	26	0.9895	5.86991	-1184.16	798.974	-1285.27	1	734	1	250	0	0.0438923	0	0	0	0.0732302	0.0443591	0.296656	0.00446856	0	0.0109798	0.0342609	0.0135068	0.0206911
TCGA-22-4607	LUSC	C2	LUSC.basal	0.186117	0.37	0.02	NA	0.6295	0.523	0.2805	0.4712	0.4366	0.3419	26	1	0.402981	1.64071	262	0.76893	11	14	0.920932	3.30018	36	2.75555	17	0.972588	3.26531	-137.628	525.594	-629.8	1	587	0	587	0	0.203811	0	0.0272108	0.0113659	0.0612759	0.0207278	0.245145	0.00742288	0.01356	0	0.042022	0	0.0152067
TCGA-22-4613	LUSC	C2	LUSC.classical	0.333079	0.38	0.23	NA	0.9264	0.402	0.7653	1.5164	-0.1143	-0.0371	312	430	4.78477	15.6226	305	0.557747	10	42	0.641542	2.92822	96	3.14879	25	0.978228	6.81649	-1254.38	702.971	-2713.3	1	358	0	358	0	0.0392666	0	0.0156667	0	0.00583088	0.117017	0.274205	0	0.0398983	0.0443639	0	0.0148916	0.0339734
TCGA-22-5472	LUSC	C6	LUSC.basal	0.205271	0.35	0.36	NA	0.1531	-0.013	0.4899	-0.3413	-0.0597	0.371	178	70	4.38804	9.80307	79	0.494414	8	7	NA	0	1	1.79176	6	1	2.06605	-755.008	-128.777	-998.771	1	1975	1	746	0	0.00444101	0.0318503	0.0207496	0	0.0478134	0.00840733	0.497548	0	0.0466843	0.017061	0.0445973	0.00981725	0.0254627
TCGA-33-4583	LUSC	C2	LUSC.classical	0.249406	0.48	0.21	29.0077	1.0135	0.402	-0.4677	0.6082	0.8758	-0.2166	198	72	4.66927	14.264	181	0.648137	23	19	NA	0	1	1.74787	6	0.975504	3.16255	-764.678	999.048	-2798.85	1	4601	0	4601	0.023854	0.0123316	0.105732	0.0122413	0	0.00619226	0.0710452	0.185449	0.071625	0	0.00863331	0.000833976	0.00833515	0.039447
TCGA-33-A4WN	LUSC	C1	NA	0.429707	0.61	0.12	8.08673	0.7491	0.2585	-0.1604	0.7172	-0.7625	0.1501	90	13	1.61377	4.69974	137	0.435957	4	30	0.942715	5.21641	253	2.31142	11	0.963938	6.12695	-1112.28	225.788	-1205.13	1	143	0	143	0	0.134503	0.000946014	0	0	0.122777	0.028273	0.191325	0	0.0402647	0.00493339	0	0.00480426	0.00162568
TCGA-34-2609	LUSC	NA	NA	0.324893	0.68	0.29	NA	NA	NA	NA	NA	NA	NA	NA	NA	1.70391	6.4505	340	0.571201	14	42	NA	NA	NA	NA	NA	NA	NA	NA	NA	NA	1	951	1	387	NA	NA	NA	NA	NA	NA	NA	NA	NA	NA	NA	NA	NA	NA
TCGA-34-5232	LUSC	C2	LUSC.basal	0.568215	0.71	0.12	20.5673	0.6637	0.235	0.8182	2.1451	0.9403	0.2631	NA	NA	2.00617	4.58552	68	0.235229	7	10	0.883895	4.69632	203	5.06249	169	0.986861	3.76077	-611.284	864.259	-2170.7	0	2471	0	2471	0.0529431	0.100677	0.0330621	0.0292264	0	0.0756786	0.0576555	0.155008	0	0.0215416	0	0	0	0
TCGA-37-3789	LUSC	C2	LUSC.basal	0.0584994	0.38	0.06	21.8323	0.7593	0.4095	0.502	0.7567	0.9241	0.394	161	112	2.29479	8.11035	233	0.357037	9	43	NA	NA	NA	3.22529	30	0.94828	6.26748	790.892	271.951	-2204.19	0	13	0	13	0	0	0.0626464	0.00625996	0	0.0341327	0.128084	0.252691	0	0.0143719	0.0287297	0.0269822	0.0250817	0.00175677
TCGA-37-3792	LUSC	C2	NA	0.374928	0.6	0.25	16.5201	0.9272	0.4065	1.6667	1.4928	2.3791	0.3351	337	153	7.52503	25.0834	118	0.617746	20	26	0.902668	2.44447	15	3.92793	58	0.967366	3.47158	741.156	616.724	-1123.51	0	12	0	12	0.0109994	0.0152929	0.0379071	0	0	0.163776	0.0291601	0.396826	0.0386525	0	0	0.0470364	0.0338155	0
TCGA-37-A5EL	LUSC	C1	NA	0.0850731	0.23	0.31	NA	0.6444	0.199	-0.9479	-1.1863	-1.1094	0.1405	40	27	3.82947	10.9109	165	0.817412	19	63	NA	NA	NA	1.56071	5	0.969724	1.86561	-1219.48	288.511	-371.098	1	1143	1	946	0	0.00590364	0.336194	0	0	0	0	0.0863885	0.0148121	0	0.0175897	0	0.0419378	0.0767011
TCGA-39-5019	LUSC	C1	LUSC.classical	0.355213	0.45	0.52	NA	0.7979	0.4375	0.4329	1.2931	-0.3825	0.6817	NA	NA	1.37983	4.45569	173	0.640116	9	23	0.833768	3.89606	107	3.6831	42	0.9854	4.67542	-1098.94	541.62	-1782.88	0	3387	1	378	0.0122936	0.0285578	0.0408568	0.0247697	0	0.188361	0.0328899	0.212805	0.00588498	0.0319947	0.000175567	0	0	0
TCGA-39-5039	LUSC	C1	LUSC.basal	0.378778	0.72	0.35	7.19869	0.1171	0.2375	0.3788	0.9496	0.2731	0.6604	54	74	1.39507	3.92897	71	0.231966	9	9	0.906665	4.08984	91	2.55368	15	0.942996	5.7613	297.374	169.639	-819.771	1	544	0	544	0	0.225573	0.0205112	0	0	0	0.0578802	0.244168	0.0344093	0	0	0.00663871	0	0
TCGA-43-3394	LUSC	C1	LUSC.classical	0.0400621	0.4	0.39	8.47796	0.7937	0.37	0.0677	-0.0157	-0.6097	0.2404	68	59	1.21303	3.95013	210	0.793016	22	39	0.885125	2.3359	14	2.31142	11	0.963938	7.45785	-1676.54	421.388	-2052.85	1	1190	1	552	0	0.157047	0.00941995	0.0247344	0	0.097644	0.0137821	0.234558	0.0161481	0.00979888	0.0236888	0.00727708	0	0.032915
TCGA-46-3768	LUSC	C4	LUSC.primitive	0.0423611	0.25	0.39	11.2846	1.1043	0.3325	0.1811	-0.3556	-1.207	-0.0761	134	192	2.6094	7.168	146	0.86536	22	30	0.856392	2.37442	16	2.54004	13	0.990287	4.94378	-1562.53	526.372	-1757.62	1	299	0	299	0	0.0946482	0	0.0099326	0	0.0652241	0.0259564	0.423176	0	0.0726524	0.0344084	0.00985452	0	0
TCGA-51-4081	LUSC	C1	LUSC.classical	0.0378369	0.37	0.66	0.438574	0.774	0.139	-0.6683	-1.5378	-1.5195	0.6061	114	104	1.30801	4.95372	171	0.901378	15	32	0.98686	1.36808	4	1.09861	3	1	2.73814	-1373.66	537.747	-950.364	0	911	0	911	0	0.142474	0	0	0	0.340121	0	0.15874	0.0825353	0	0	0.00640665	0	0.00825218
TCGA-52-7810	LUSC	C1	NA	0.233609	0.49	0.1	0.0506451	0.6165	0.429	-0.8496	-1.6704	-1.5217	0.5399	208	19	3.74605	10.8919	334	0.827303	18	64	NA	NA	NA	0.636514	2	0.918296	4.40947	-371.104	-6.84569	57.6694	0	923	0	923	0.0216403	0	0.037648	0	0	0.508003	0	0.118558	0.0959835	0	0.00764609	0	0	0.0689401
TCGA-56-5897	LUSC	C1	LUSC.basal	0.470764	0.68	0.28	24.651	0.5151	0.1265	1.0031	1.5246	0.1018	0.9368	50	69	0.89614	2.44121	88	0.302336	10	18	0.731319	3.88204	202	3.97096	66	0.947802	3.33058	-218.352	798.673	-552.597	0	378	0	378	0	0.0311205	0	0.0106451	0	0.110787	0.0808283	0.221449	0	0.036207	0.0130857	0.00628965	0.000406862	0.0155471
TCGA-56-6546	LUSC	C2	LUSC.secretory	0.451105	0.59	0.4	16.8798	0.9057	0.4265	0.9779	1.9203	0.1223	0.3168	204	348	2.45556	8.63779	70	0.264659	8	14	0.839579	4.31683	171	4.31345	107	0.923093	NA	109.137	893.53	-1519.78	0	NA	0	NA	0	0.0668456	0	0.0197635	0	0.149023	0.0933678	0.146493	0.00665226	0.0138885	0	0	0.04197	0.00774494
TCGA-56-7221	LUSC	C2	NA	0.163674	0.42	0.22	2.37045	0.707	0.2575	-0.4721	-0.7814	0.2707	-0.0217	118	40	2.73048	7.13449	110	0.566055	12	23	0.909608	1.99861	9	1.74787	6	0.975504	6.81518	-1469.54	536.483	-678.671	0	608	0	608	0.0444596	0.00831447	0.0158923	0	0	0.472782	0.000203244	0.270885	0.0126454	0	0	0.0028082	0	0.0442049
TCGA-56-7582	LUSC	C1	NA	0.130577	0.38	0.17	5.36423	0.8712	0.145	0.2846	-0.1083	-0.4073	0.3106	44	54	1.22612	4.45589	113	0.74467	20	32	0.760495	1.7511	10	1.24245	4	0.896241	2.69968	-1262.85	1028.44	-1224.61	0	601	0	601	0.0266806	0	0	0.0431847	0	0.185697	0.148512	0.300223	0.0342979	0	0.0303433	0	0.0167125	0
TCGA-56-8305	LUSC	C1	NA	0.29785	0.59	0.24	7.93385	0.4931	0.2235	-0.1746	-0.1084	-0.712	0.5743	225	161	3.31728	9.717	218	0.671747	15	32	0.904138	4.90888	228	0.693147	2	1	6.4282	-991.739	457.573	-1667.79	0	105	0	105	0	0.0394273	0	0.00828774	0	0.341633	0.0347545	0.298689	0.0122939	0	0	0	0	0.048502
TCGA-56-8622	LUSC	C1	NA	0.302376	0.53	0.24	14.89	-0.939	-0.117	0.2035	0.3579	-0.879	0.7003	101	57	2.10051	5.38076	141	0.256854	7	22	0.915597	4.72886	175	0	1	NA	4.77301	-788.049	-904.731	-254.235	0	55	0	55	0	0.182325	0.013568	0.00433689	0	0.0715246	0.0105493	0.154909	0.0195523	0.0104835	0.0166246	0.0108961	0	0.0272617
TCGA-56-8624	LUSC	C3	NA	0.281852	0.72	0.17	1.77427	-0.3914	-0.097	0.1515	0.7418	-0.973	0.4398	57	99	0.931357	3.02691	46	0.476388	18	19	0.905913	2.80022	22	1.94591	7	1	2.85866	-990.698	-25.9256	2824.63	0	420	0	420	0	0.0989066	0	0.0178959	0	0.0201991	0.0232474	0.203198	0	0.0658109	0.0263182	0.00352129	0.0196415	0.00483722
TCGA-56-A4ZJ	LUSC	C6	NA	0.39128	0.84	0.16	2.15804	-0.3149	-0.06	0.9713	0.4848	-0.0622	0.9636	NA	NA	0.846356	2.70834	75	0.291228	8	27	NA	NA	NA	2.69231	16	0.971046	2.56862	-258.35	-252.007	835.259	0	640	0	640	0	0.00800605	0	0.0398786	0	0.0403766	0.058757	0.467057	0	0.0708177	0.0395718	0.0157212	0.0232182	0
TCGA-56-A4ZK	LUSC	C1	NA	0.376849	NA	NA	2.3889	0.5577	0.057	0.6544	0.9201	-0.3031	0.235	135	106	1.46028	5.67263	225	0.719365	NA	NA	0.861024	3.85509	88	2.47996	13	0.966863	5.3767	-865.386	277.654	-1641.3	0	570	0	570	0	0.0472181	0	0.0124788	0	0.222857	0.122188	0.243778	0.0644119	0	0.00778331	0.000269776	0.0104722	0.0114615
TCGA-58-8391	LUSC	C1	NA	0.176843	0.38	0.04	NA	0.7115	0.0905	-0.5347	-0.4576	-0.9222	0.3332	103	47	2.5325	8.46084	220	0.645371	12	56	0.862856	2.77743	25	1.56071	5	0.969724	3.52573	-1475.46	562.593	-946.981	0	2167	1	2033	0	0.0990077	0.000560656	0	0	0.116905	0.0419185	0.230249	0.051735	0	0.0333153	0.0245048	0.0190009	0.0197678
TCGA-60-2707	LUSC	C1	LUSC.basal	0.0277335	0.4	0.56	6.70082	0.2684	0.0715	0.5016	0.1836	-0.038	1.0713	55	41	0.673874	2.27433	147	0.528037	5	16	0.910917	3.80252	65	2.52321	13	0.983727	3.13075	-304.793	325.113	-448.739	1	667	1	579	0	0.11075	0.0346197	0	0	0.0892338	0.00236537	0.236357	0.0813705	0	0.0163995	0.0747731	0	0.0839863
TCGA-60-2713	LUSC	C1	LUSC.primitive	0.0383499	0.37	0.2	4.43582	0.448	0.2575	1.0216	1.0561	-0.0143	0.7227	84	139	2.01109	5.8633	221	0.928003	11	45	0.627045	2.98071	116	4.07219	62	0.986687	7.03888	-1050.96	429.035	-1742.46	0	1731	1	1356	0	0.0697752	0	0	0	0.164599	0.0356351	0.330616	0.00923496	0.00892988	0.0130958	0.0023566	0	0.0447169
TCGA-63-7022	LUSC	C1	NA	0.527266	0.78	0.52	11.0207	-0.0242	0.0115	1.2184	1.8736	0.1902	1.004	68	42	1.64852	4.46237	81	0.243838	4	7	0.848544	4.64702	239	3.89182	50	0.994836	5.31324	-620.959	117.836	-2088.2	0	2073	0	2073	0	0.0422462	0	0	0	0.0147547	0.0403223	0.228271	0	0.0590036	0.0279001	0.00448159	0.00945006	0.00829553
TCGA-63-A5MM	LUSC	C2	NA	0.449481	0.65	0	7.25378	0.4896	0.2515	0.868	1.0208	1.14	0.6682	524	1171	9.83065	29.5808	99	0.0856288	5	9	0.889253	2.20971	12	2.84648	18	0.984815	1.37993	946.326	285.761	273.266	1	456	1	218	0	0.0252429	0.00991414	0.0173227	0.00752616	0	0.1334	0.313071	0.0666309	0	0.02017	0.00398556	0.0631345	0
TCGA-66-2792	LUSC	C1	LUSC.classical	0.0969789	0.34	0.12	11.5931	1.0878	0.31	0.0321	0.1056	-0.054	0.4402	66	54	1.41284	3.5321	214	0.804045	19	42	0.77736	3.54814	96	2.73634	16	0.986926	4.58881	-1628.77	1015.73	-1076	0	913	0	913	0	0.0499787	0	0.010734	0	0.000306585	0.1145	0.341666	0.00835647	0.0136351	0.048454	0	0	0.0635468
TCGA-66-2795	LUSC	C1	LUSC.classical	0.1836	0.34	0.19	12.1401	0.6702	0.367	0.7727	0.9061	-0.1502	0.4091	107	83	2.43282	8.03756	330	0.483019	8	39	0.922347	3.53134	46	3.01495	21	0.990286	4.4302	-1327.12	549.009	-2007.6	0	122	0	122	0	0.0584517	0	0.016796	0.00384183	0.0310157	0.0989198	0.39871	0.0176669	0.00428406	0.0135463	0.016368	0	0.021355
TCGA-77-7140	LUSC	C1	NA	0.0836233	0.22	0.15	NA	1.0113	0.3775	-0.5436	-0.9577	-0.7653	0.4104	87	26	1.48725	4.72946	477	0.966939	14	85	0.968714	2.40716	12	1.05492	3	0.96023	5.66669	-809.947	1076.5	-2980.49	1	632	1	250	0	0.0211375	0	0.00970554	0	0.08955	0.124488	0.454073	0	0.0248434	0	0.00153496	0.0410034	0
TCGA-77-7142	LUSC	C2	NA	0.143154	0.61	0.22	9.95726	0.9763	0.1915	0.3203	-0.1749	0.4583	0.2317	103	31	2.13042	6.66132	245	0.636255	17	41	0.579463	0.401653	2	2.19722	9	1	2.8416	-557.23	868.331	36.4692	0	2227	0	2227	0	0.0258028	0.00901384	0.0384522	0	0.0976034	0.0311387	0.410402	0	0.119984	0.00992083	0.0027808	0.020313	0
TCGA-77-8008	LUSC	C1	NA	0.410775	0.73	0.25	7.37631	-0.201	-0.0795	0.8384	0.9641	0.1829	1.2363	71	26	1.74991	4.25408	81	0.356919	12	17	0.91171	4.95398	229	3.11916	24	0.981469	6.05065	-361.394	-144.486	10.5399	1	2639	0	2639	0	0.116275	0.00453944	0.00746948	0	0.0436848	0.0165432	0.213624	0.127999	0	0.0183069	0.0156555	0	0.0644
TCGA-85-7698	LUSC	C2	NA	0.246777	0.37	0.4	11.635	0.7353	0.219	0.5525	1.3968	1.3127	0.6445	49	96	1.16529	3.49586	173	0.694031	6	39	0.863512	3.34283	48	3.75793	46	0.981532	2.38302	-702.275	350.647	-2338.22	0	952	1	650	0	0.0898272	0	0.002484	0	0.178118	0.0819185	0.219146	0.00262541	0.0100271	0	0	0.0254068	0.0302699
TCGA-85-7699	LUSC	C1	NA	0.324915	0.35	0.26	13.9386	1.1644	0.2465	0.9186	1.8327	-0.0045	0.5931	105	11	1.31581	4.3312	111	0.848421	14	27	0.81845	4.29443	190	4.48243	107	0.959254	2.22399	-318.077	1673.76	-1921.09	1	1001	1	760	0.0152063	0.0122548	0	0.0146496	0	0.0749221	0.103826	0.163773	0	0.035925	0.0171322	0	0.106508	0
TCGA-85-8048	LUSC	C2	NA	0.559425	0.82	0.25	16.8673	0.452	0.0925	1.0891	2.2498	0.8005	0.6509	61	NA	0.887603	3.20903	95	0.343991	6	25	0.875598	4.22063	124	3.84373	52	0.97279	5.30449	20.0848	528.26	-143.491	0	765	0	765	0.0705412	0.038718	0.0467568	0.0024618	0	0.0552495	0.0827899	0.148476	0.0219995	0	0.0437801	0	0.0115565	0.0273218
TCGA-85-8277	LUSC	C1	NA	0.208839	0.44	0.15	6.32934	1.0429	0.2695	-0.0118	0.6756	-0.1033	0.2127	108	84	2.11833	5.73714	277	0.838819	17	50	0.900204	4.58542	163	3.15146	24	0.991632	3.45368	-804.538	800.933	-1646.77	1	307	0	307	0.0418378	0.00535863	0	0	0	0.0702607	0.143391	0.236727	0.0177323	0	0.0188095	0	0	0.0638125
TCGA-85-8288	LUSC	C1	NA	0.268134	0.39	0.08	NA	0.8043	0.262	0.1253	0.725	0.3637	0.7075	73	122	2.34171	6.32565	109	0.916325	10	20	0.833745	3.57715	73	2.79851	17	0.987752	2.90658	-389.842	841.8	-2989.54	1	402	0	402	0.0285826	0	0.0509909	0.0500709	0	0	0.121451	0.172354	0	0.0279562	0.0149925	0	0.0281998	0
TCGA-85-8353	LUSC	C1	NA	0.397189	0.59	0.15	22.0731	0.6287	0.1505	0.6293	1.3879	-0.2951	1.0183	88	57	1.27025	4.47476	121	0.786228	14	31	0.890823	5.12169	314	3.07522	22	0.994881	2.89436	-66.213	643.649	-783.641	1	94	1	94	0	0.121876	0.00394784	0.000120115	0	0.10757	0.0552758	0.196532	0.0368525	0	0	0	0	0.02964
TCGA-85-8582	LUSC	C2	NA	0.461395	0.79	0.34	29.0972	0.6306	0.1355	0.3616	1.0706	0.9786	1.1475	159	11	1.99977	8.37048	152	0.167726	23	38	0.904238	3.82864	69	2.30259	10	1	3.80621	-415.162	917.864	-2222.9	0	1160	0	1160	0	0.172964	0.00336429	0	0	0.237914	0.0543999	0.147204	0	0.0231154	0	0	0.00330975	0.0228827
TCGA-85-8584	LUSC	C2	NA	0.456569	0.61	0.29	17.146	0.7073	0.1715	0.4597	2.0997	0.4972	0.3246	114	64	2.25751	6.04897	133	0.242817	6	29	0.892627	4.42997	143	3.76666	48	0.972996	3.12869	-405.912	271.338	1917.08	1	383	0	383	0	0.119552	0	0.00604054	0	0.0508971	0.0736626	0.0555118	0	0.0353912	0.015267	0	0.0695956	0
TCGA-LA-A446	LUSC	C1	NA	0.281146	0.59	0.19	9.0155	0.7721	0.227	-0.1501	0.3344	-1.2471	-0.011	160	76	2.50261	8.72934	262	0.707752	12	52	0.790351	1.89518	11	2.04319	8	0.982568	5.33404	-1718.38	21.3728	-73.3072	0	401	0	401	0.033509	0.116195	0.0181627	0.0044993	0	0.068263	0.00408605	0.264723	0.0146531	0.0682226	0.0394842	0.00504042	0.0308212	0.0238484
TCGA-NC-A5HL	LUSC	C2	NA	0.343186	0.5	0.34	NA	0.7884	0.2865	0.5531	1.4324	0.5606	-0.0339	57	6	1.90319	5.1356	331	0.831383	13	67	0.766326	3.1376	60	3.35499	29	0.996345	3.20837	-469.762	480.196	-2945.55	1	88	0	88	0.0738607	0	0	0.0137727	0	0.106495	0.156649	0.21129	0	0.0268684	0.0322019	0	0.0413265	0.0131701
TCGA-NC-A5HP	LUSC	C1	NA	0.104341	0.47	0.22	NA	0.4158	0.109	-0.2903	-0.9211	-0.7749	0.7148	160	129	3.19416	9.5244	122	0.719399	15	32	NA	0	1	1.09861	3	1	5.23113	-1677.31	-141.705	-1313.19	1	770	1	317	0.0369039	0	0.0423628	0	0	0.28105	0.0255001	0.325828	0.0127562	0.00710887	0	0	0	0.0406748
TCGA-O2-A52Q	LUSC	C2	NA	0.327926	0.48	0.17	NA	0.5872	0.2945	1.1271	1.0733	1.264	0.2068	476	170	7.30731	25.3833	151	0.514124	14	40	NA	NA	NA	3.28269	27	0.996012	2.88635	1117.59	-401.195	-1330.51	1	113	1	87	0.0216977	0.0176654	0	0.00946699	0	0.287054	0.125603	0.266313	0.0116162	0.000328826	0	0	0.0218262	0.00165128
TCGA-O2-A52S	LUSC	C1	NA	0.206121	0.25	0.07	13.1262	1.2252	0.3075	0.4118	0.7701	-0.3319	0.1086	167	74	2.55886	9.34414	281	0.909786	12	39	0.894326	4.07265	95	3.01463	22	0.975279	3.9638	-1386.62	773.235	-949.181	1	387	1	246	0	0.0817798	0	0.0348129	0	0.119829	0.121457	0.219307	0	0.00697724	0.0200938	0	0.0329733	0
TCGA-18-3406	LUSC	C2	LUSC.basal	0.337487	0.52	0.22	NA	0.3285	0.429	0.8753	1.5477	0.536	0.2209	91	113	2.07724	5.22364	272	0.519428	7	40	0.827697	4.26056	172	2.6533	16	0.956977	6.77516	-368.14	346.899	-3323.69	1	371	1	357	0	0.0804212	0.0131367	0.0265724	0.015018	0	0.0995678	0.129373	0.0242361	0	0.0384218	0.0235407	0	0
TCGA-18-3408	LUSC	C2	LUSC.classical	0.144959	0.24	0.22	NA	0.3984	0.218	0.4834	0.432	-0.8101	-0.1496	26	2	0.626494	2.22405	127	0.37296	4	11	NA	0	1	2.94826	23	0.940284	2.29382	-676.12	881.934	-1266.9	1	2304	1	1793	0	0.0618371	0.0711544	0.0975829	0	0	0.0505422	0.387629	0	0.0372038	0.00398138	0.00125316	0.00141633	0
TCGA-18-5592	LUSC	C1	LUSC.classical	0.137006	0.15	0.41	NA	0.9405	0.1325	-0.3099	0.1928	-0.7856	0.3886	103	122	1.69342	7.05591	172	0.909708	12	28	0.898253	4.19738	107	2.70308	18	0.9352	2.80599	-961.417	694.529	-950.385	0	1519	0	1519	0	0.0243698	0.00436685	0.0255279	0	0.0389773	0.0525499	0.110684	0	0.108062	0.030931	0	0.056321	0.0828912
TCGA-21-1072	LUSC	C1	NA	0.0620719	NA	NA	0.660329	0.9944	0.3075	-0.2554	-0.5399	-0.298	0.2665	NA	NA	NA	NA	154	0.82459	16	43	0.871963	1.8132	8	1.47913	5	0.919037	2.50575	-1157.42	1133.17	-2816.89	0	3016	0	3016	0	0.102468	0.0133315	0.0356594	0.0024827	0	0.081116	0.293326	0.0881029	0	0.0804281	0.0309241	0	0.0334869
TCGA-21-1079	LUSC	C2	NA	0.0592073	NA	NA	0.251089	0.4338	0.201	-0.1549	-0.2662	0.8118	0.9588	369	17	22.4132	42.7749	149	0.665591	14	36	0.876563	3.11649	35	2.1384	9	0.973227	3.688	-633.004	106.323	-1437.14	1	965	1	317	0	0	0.0488057	0	0	0.230838	0.0185537	0.373978	0.0708731	0	0	0	0.0472717	0
TCGA-22-4591	LUSC	C1	LUSC.primitive	0.0618979	0.27	0.21	NA	1.0062	0.3975	-0.1538	0.4784	-0.9152	0.0779	106	11	2.04244	4.66843	516	0.638644	15	52	0.932987	2.8405	21	2.80968	18	0.972082	4.51622	-1938.39	240.539	-2234.88	1	623	1	443	0.0476447	0	0.017144	0.022356	0	0	0.0668126	0.334346	0	0.106416	0.0477414	0	0.0430792	0
TCGA-22-5482	LUSC	C1	LUSC.classical	0.16063	0.34	0.44	NA	0.5911	0.3165	-0.3614	-0.3679	-1.0929	0.6626	73	0	1.49091	4.22425	147	0.490842	13	31	0.741643	2.98537	56	2.56495	13	1	4.00282	-1180.12	316.857	-1860.01	1	357	0	357	0	0.100887	0.00265265	0.0471939	0	0.181841	0.0268343	0.286641	0	0.0297282	0	0	0.0324899	0
TCGA-33-4538	LUSC	C1	LUSC.classical	0.0510104	0.41	0.19	NA	0.9841	0.263	-0.0189	0.3311	-0.1258	0.0937	71	86	1.4866	4.72214	376	0.678916	18	36	0.915456	3.46426	44	2.5993	14	0.984936	3.27638	-953.191	451.253	-1489.58	1	2979	0	2979	0	0.0952893	0.00432918	0.05429	0	0	0.0695096	0.191692	0.0573443	0.016628	0.0432139	0.0154706	0	0
TCGA-33-4547	LUSC	C1	LUSC.basal	0.0308212	0.51	0.02	8.76127	0.571	0.2105	0.2561	0.7679	-0.3202	0.7549	88	107	1.67323	4.75548	393	0.446573	12	42	0.900859	3.81433	69	2.35167	11	0.980724	4.24956	-802.831	502.559	-1314.16	0	2419	0	2419	0	0.212185	0.0166878	0.00850864	0	0.0106048	0.0167749	0.202655	0	0.134701	0.0192164	0.0227802	0.0160766	0
TCGA-33-4582	LUSC	C2	LUSC.classical	0.25624	0.46	0.22	NA	0.8719	0.532	-0.6288	-0.398	0.0127	-0.2626	66	6	1.88831	4.79571	277	0.811747	14	72	0.822911	1.32442	5	1.74787	6	0.975504	6.71616	-1713.69	147.302	-2537.24	1	3149	1	2923	0	0.0856365	0.0696243	0.0216272	0	0.0765984	0.0830509	0.189971	0.043302	0	0.00297061	0	0.0348416	0
TCGA-33-AASB	LUSC	C1	NA	0.283348	0.56	0.16	2.94644	0.6929	0.27	-1.1531	-1.0637	-1.0845	-0.1149	189	48	2.55803	10.6111	262	0.590081	16	53	NA	0	1	NA	0	NA	5.63398	-626.538	-260.056	2631.97	1	211	1	30	0.112796	0	0.0502399	0	0	0.297743	0.00249665	0.235215	0	0.020264	0	0.000933753	0.0654628	0
TCGA-33-AASI	LUSC	C1	NA	0.390221	0.48	0.22	28.0026	0.791	0.285	-0.021	1.2916	0.3293	0.1055	180	53	2.90201	10.8138	137	0.778636	10	36	0.838409	2.42331	18	3.11024	24	0.978661	2.4713	-290.613	559.429	669.565	1	1344	1	1344	0	0.214505	0.0490808	0	0	0.0706183	0.16545	0.0457048	0	0.00961378	0	0	0	0
TCGA-34-2605	LUSC	NA	NA	0.0358177	0.64	0.51	5.89325	NA	NA	NA	NA	NA	NA	NA	NA	3.18522	8.73092	272	0.791241	19	40	NA	NA	NA	NA	NA	NA	NA	NA	NA	NA	1	881	1	394	NA	NA	NA	NA	NA	NA	NA	NA	NA	NA	NA	NA	NA	NA
TCGA-37-3783	LUSC	C2	LUSC.basal	0.42331	0.64	0.16	16.7606	1.103	0.636	0.831	1.5214	1.0168	0.0416	156	83	3.09901	8.60528	415	0.411261	10	42	0.816472	3.10803	45	3.5638	42	0.953482	5.75136	398.81	520.226	-2459.75	0	122	0	122	0	0.0630429	0.0496095	0.0377709	0.00527726	0	0.0944146	0.146781	0.0352561	0	0	0.066807	0	0
TCGA-37-4133	LUSC	C2	LUSC.classical	0.0782629	0.33	0.42	18.7762	0.7131	0.6045	0.2926	1.0316	-0.4233	-0.2324	NA	NA	2.1974	6.36966	224	0.706548	15	34	0.886242	3.56743	56	3.19334	27	0.968902	5.23475	-1193.5	418.447	-3049.37	0	238	0	238	0.0118344	0.00727855	0.0136904	0.0823204	0.00418225	0	0.137462	0.243631	0.005112	0	0.0129525	0.00385431	0.00377515	0.0171796
TCGA-39-5022	LUSC	C2	LUSC.secretory	0.565689	0.74	0.59	19.3371	0.4649	0.2145	1.3037	2.4231	0.8335	0.6198	111	2	1.34544	4.60886	66	0.131501	6	15	0.834513	4.68727	275	4.46818	112	0.946949	4.97436	371.002	959.928	991.752	1	1679	1	1448	0.0271742	0.00305373	0	0.0196663	0	0.0314358	0.140915	0.182406	0	0.0219017	0.00582202	0.00432823	0.0248916	0
TCGA-39-5034	LUSC	C1	NA	0.255308	0.49	0.11	13.2607	0.7248	0.258	0.2143	1.0016	-0.6984	0.1931	195	125	4.69672	14.9441	371	0.506639	11	37	0.874506	4.73641	225	3.20581	26	0.98395	5.6909	-521.176	995.265	-60.7834	1	1107	1	352	0	0.0877072	0	0.0386834	0	0.0177218	0.0360624	0.139343	0	0.0328645	0.0234864	0	0.0270784	0.0152552
TCGA-43-5668	LUSC	C2	LUSC.secretory	0.458449	0.66	0.19	22.8011	0.3133	0	1.1872	2.0901	0.9789	0.0301	279	293	5.39812	17.3422	225	0.618389	15	44	0.84036	3.84441	97	4.73309	126	0.978664	5.47136	-203.924	-243.696	2630.89	1	559	1	470	0	0.0591526	0	0.00305112	0	0.149652	0.091014	0.267678	0	0.0231948	0	0	0.0132032	0.0119177
TCGA-43-6647	LUSC	C1	LUSC.secretory	0.459401	0.75	0.39	5.29429	0.124	-0.0355	0.9222	1.2823	0.0451	1.3212	67	17	1.26745	3.77355	100	0.274231	7	19	0.647849	4.03129	504	3.46105	33	0.989859	2.85878	858.666	788.612	-1719.45	0	757	0	757	0.0370598	0.00931396	0	0.00962121	0	0.191898	0.0751381	0.264543	0.0244853	0	0	0	0.0169566	0.0152289
TCGA-43-7658	LUSC	C2	NA	0.149452	0.25	0.07	23.6361	1.1929	0.342	0.3565	0.8745	0.2702	-0.3341	64	15	1.98895	5.23247	258	0.601519	16	42	0.921374	1.91594	8	3.83115	56	0.951756	2.39989	-634.702	869.495	-1181.3	1	2378	1	2305	0	0.0111572	0	0	0	0.000137598	0.110198	0.253848	0.0110579	0	0.00101593	0	0.0484997	0
TCGA-43-A56V	LUSC	C1	NA	0.373581	0.43	0.34	9.20221	0.7533	0.416	-0.0204	0.4391	-0.3603	0.4257	101	62	2.19153	5.38752	141	0.7916	15	32	0.91547	4.0001	79	1.38629	4	1	6.87274	-1549.52	655.343	-3297.47	0	366	1	355	0.105048	7.75e-05	0.0786507	0	0	0.019624	0.0322837	0.251024	0	0.0751604	0.0165242	0.0283348	0.0613111	0
TCGA-51-4080	LUSC	C2	LUSC.classical	0.0158328	0.04	0.14	5.94738	0.8984	0.3345	-0.2756	-0.7929	0.3334	-0.3028	116	123	1.91165	7.1687	165	0.496063	10	21	0.918208	1.4778	5	1.84622	7	0.94877	3.44496	-1758	913.602	-3030.93	1	12	0	12	0.0241224	0	0.0191847	0.00601455	0.0180549	0.108878	0.0759234	0.417116	0	0.00107452	0	0	0.026669	0
TCGA-56-1622	LUSC	C2	LUSC.primitive	0.0286649	0.1	0.31	0.267339	0.7789	0.245	-0.7607	-0.8592	1.2053	0.4216	75	14	1.8576	5.28702	172	0.827391	15	46	0.940193	2.33629	12	0.562335	2	0.811278	3.20511	-585.841	421.782	-506.951	1	881	1	881	0	0.132769	0.196185	0	0	0.0633307	0.0095769	0.143368	0.145379	0	0.00444215	0.0196761	0	0.0531066
TCGA-56-8503	LUSC	C1	NA	0.565728	0.78	0.37	4.53777	0.6032	0.127	0.9721	1.2157	0.247	1.0832	53	75	1.22453	3.98683	1123	0.102317	15	47	0.842091	3.95054	109	2.93612	21	0.964394	3.35247	216.425	511.932	-560.846	0	41	0	41	0.0123067	0.00775717	0	0.0081823	0	0.194041	0.0954569	0.239717	0.0902496	0	0.0424811	0.0181194	0	0.0829559
TCGA-56-8626	LUSC	C1	NA	0.254481	0.6	0.32	5.38428	-0.1659	-0.048	0.1878	-0.1392	-0.2462	0.8797	90	29	2.08189	5.989	159	0.365725	12	29	0.848285	2.17581	13	2.30259	10	1	6.66724	-71.2602	-193.668	1266.08	1	302	0	302	0.0349704	0	0.00752684	0.083749	0	0.0578883	0.0259749	0.230635	0	0.130149	0.0872065	0.00503426	0.0759865	0
TCGA-56-8628	LUSC	C6	NA	0.323966	0.59	0.48	18.3146	0.0131	-0.0705	0.9338	1.4467	0.1365	0.8183	NA	NA	2.67188	10.5726	145	0.392222	15	24	0.870044	4.15071	118	3.09814	23	0.988086	6.76912	201.117	-550.166	-1208.43	0	616	0	616	0	0.0712654	0.0336866	0	0	0.110142	0.0327247	0.277743	0	0.0219615	0.0230083	0	0.00980374	0
TCGA-58-8386	LUSC	C4	NA	0.338965	0.65	0.19	NA	0.3196	0.1415	0.8766	0.2434	-0.6151	0.6029	86	229	2.01733	6.4613	210	0.59773	16	48	0.908666	3.32895	39	2.63906	14	1	3.70235	300.964	214.245	-132.244	1	1	0	1	0.00693307	0.00478146	0	0	0	0.0739784	0.0615039	0.509246	0	0.0546787	0.0426534	0.0508572	0	0
TCGA-60-2704	LUSC	C6	NA	0.481305	0.79	0.26	10.2552	0.39	0.0055	1.2772	1.5308	-0.2203	0.8708	92	46	1.93483	4.69049	83	0.459011	22	18	0.912655	5.27864	325	3.31942	29	0.985782	4.89885	288.202	722.679	-829.882	1	1154	1	532	0	0.106684	0	0	0.00203468	0.0816843	0.0482584	0.300522	0.013724	0.0106049	0.0114957	0.0159429	0	0.0366431
TCGA-60-2708	LUSC	C1	LUSC.basal	0.160536	0.42	0.28	1.9463	0.3963	0.306	-0.0376	-0.7026	-0.8456	1.1675	90	228	1.76633	4.87845	199	0.825044	30	19	0.971741	0.673559	2	2.07944	8	1	5.54033	-437.756	-29.9636	-313.63	0	2447	0	2447	0	0.00976951	0.0281645	0.00025842	0	0.207661	0	0.378601	0.0748649	0	0	0.015523	0	0.00773496
TCGA-60-2720	LUSC	C1	LUSC.basal	0.410402	0.67	0.31	11.125	0.331	0.3375	0.4196	1.5973	0.1632	0.8076	161	90	2.73488	10.6858	71	0.413347	11	19	0.784986	3.00543	46	1.97225	8	0.94845	3.27355	559.804	258.745	-1536.39	0	97	0	97	0	0.125322	0	0.0154318	0	0.186235	0.0645092	0.144053	0	0.0379143	0	0.0117449	0	0
TCGA-63-6202	LUSC	C2	LUSC.secretory	0.384263	0.58	0.46	10.2864	0.7034	0.227	1.2106	1.6874	0.2496	0.4304	175	37	2.34371	8.70933	124	0.594723	13	35	0.953469	2.28632	11	4.17055	87	0.933864	2.11081	-108.805	275.517	3727.23	0	1602	0	1602	0	0.0348556	0	0.0310521	0	0.0212416	0.0685594	0.314011	0	0.0229045	0.0215262	0.0075337	0.0459965	0
TCGA-63-A5MI	LUSC	C1	NA	0.271288	0.53	0.14	6.65957	0.9806	0.415	-0.6883	-0.4296	-1.3221	0.2331	118	21	1.71403	5.11302	218	0.655333	16	53	0.739963	2.21673	20	1.38629	4	1	6.95495	-1649	1186.73	-1462.51	0	1784	0	1784	0	0.276383	0.0827006	0	0	0.0465682	0.000306429	0.149627	0	0.0346432	0	0.0200404	0	0.00984761
TCGA-66-2744	LUSC	C2	LUSC.secretory	0.374178	0.63	0.18	17.0533	0.8729	0.341	1.3393	2.1507	1.4818	0.6356	135	82	1.36043	5.56539	271	0.686174	8	45	0.824438	3.87525	110	3.81345	56	0.947358	4.28945	756.796	706.635	-601.207	0	30	0	30	0.0312121	0.0193032	0.0221031	0	0	0.123319	0.0998107	0.251906	0	0.00460169	0.00471568	0.0207009	0.0170413	0
TCGA-66-2763	LUSC	C2	LUSC.basal	0.220776	0.33	0.34	7.97488	0.6926	0.2105	0.2353	0.8961	1.2034	0.1082	179	70	2.63578	9.58976	229	0.831076	8	43	0.929361	4.38519	112	3.37197	31	0.981941	4.65646	-1226.57	125.412	-1009.92	0	30	0	30	0	0.16489	0.0419038	0	0	0.0364095	0.067159	0.185592	0	0.086752	0.0223972	0.0061135	0.0785572	0
TCGA-68-7755	LUSC	C1	NA	0.148944	0.38	0.14	21.2468	0.7869	0.3005	-0.3842	-0.336	-0.306	0.4743	104	100	2.25765	7.28469	271	0.828573	12	35	0.675366	2.50802	41	2.33705	14	0.885563	5.08253	-1512.99	480.949	-830.881	0	83	0	83	0	0.0527252	0.0591424	0.0162299	0	0.0109138	0.08705	0.335095	0	0.0398591	0.00883369	0	0.0336151	0
TCGA-77-7335	LUSC	C2	NA	0.349854	0.59	0.02	15.2777	0.2226	0.1665	1.3233	1.8714	1.3242	0.7736	108	57	2.04211	5.82602	114	0.321111	10	25	0.95331	2.85586	20	3.77241	61	0.917666	3.20917	257.966	804.181	-3275.32	1	2133	0	2133	0	0.039049	0	0.00226197	0	0.0406941	0.14432	0.260434	0	0.00673044	0.01621	0	0.0477821	0
TCGA-77-8128	LUSC	C1	NA	0.112762	0.36	0.32	0.922943	0.8654	0.2475	-0.8322	-0.9845	-1.1152	0.5653	108	55	2.59471	7.81501	136	0.573482	16	34	0.982484	2.26225	10	0	1	NA	4.25625	-1832.18	1037.9	-391.584	1	1150	0	1150	0	0.00343841	0	0	0	0.322675	0.0532824	0.278238	0.030829	0.0331485	0	0	0	0.0518257
TCGA-77-8131	LUSC	C2	NA	0.574684	0.77	0.31	1.18979	0.3422	0.0555	1.4354	2.1489	1.0477	0.5556	31	11	0.775392	1.64383	71	0.0836124	9	16	0.920708	4.27613	104	3.30546	36	0.922406	4.65216	-208.395	55.0097	973.574	1	383	0	383	0	0.0516298	0	0.0103897	0	0.279564	0.0375174	0.190411	0.0187429	0.00063569	0.0462685	0	0.00877312	0.0247273
TCGA-77-8138	LUSC	NA	NA	0.343348	0.77	0.33	4.21381	NA	NA	NA	NA	NA	NA	46	NA	0.820714	2.71467	64	0.558991	23	22	NA	NA	NA	NA	NA	NA	NA	NA	NA	NA	1	539	1	289	NA	NA	NA	NA	NA	NA	NA	NA	NA	NA	NA	NA	NA	NA
TCGA-77-8143	LUSC	C1	NA	0.168516	0.34	0.11	7.20482	1.1496	0.3155	-0.376	0.0359	-0.2415	-0.3042	87	1	1.1686	4.10588	138	0.573123	16	23	0.113684	0.221218	7	1.54983	5	0.962961	5.26635	-1296.59	1187.66	-859.998	1	803	1	803	0	0.0426537	0.0625464	0	0	0.230121	0.0695947	0.234766	0	0.0174896	0.0386263	0	0.013693	0
TCGA-77-8150	LUSC	C1	NA	0.218256	0.44	0.15	6.69688	0.6784	0.081	0.2407	0.9861	-0.503	0.2924	54	62	1.10706	3.4477	151	0.883782	18	33	0.916624	3.14767	31	2.67012	15	0.985993	4.39822	-1198.27	513.982	-3367.09	1	1655	1	1278	0	0.0616547	0	0.0386827	0.00292657	0.0745779	0.119896	0.141595	0.0166422	0	0.0446231	0	0.050116	0
TCGA-85-6175	LUSC	C1	LUSC.secretory	0.304106	0.7	0.47	0.097267	-0.3088	-0.1405	1.0451	1.1021	0.64	1.2082	15	1	0.465082	0.930164	121	0.407378	21	19	0.856851	3.85567	90	3.64156	41	0.980608	1.89968	29.7527	-231.16	55.4088	1	294	1	294	0.00708867	0.00706794	0.0263074	0.143205	0	0.00935341	0.0395063	0.293166	0	0.0634429	0.0273688	0	0.0251189	0
TCGA-85-8049	LUSC	C6	NA	0.477193	0.8	0.42	5.24318	0.2052	-0.0175	1.0803	2.0376	0.0352	0.8799	100	127	1.67461	5.61141	72	0.418076	23	16	0.884064	4.80376	229	3.67976	40	0.997528	4.94401	561.49	402	-280.336	0	579	0	579	0	0.103049	0	0	0	0.169569	0.0566053	0.228574	0.0159118	0.00104583	0	0	0.00294039	0.00661416
TCGA-85-A512	LUSC	C1	NA	0.151887	0.23	0.09	7.29033	0.9067	0.2795	-0.2252	-0.7002	-0.1891	0.2088	59	11	1.32297	4.17471	173	0.946954	10	48	NA	0	1	0.693147	2	1	2.25185	-1264.98	525.822	-1730.74	0	465	0	465	0	0.00829786	0	0.00237812	0	0.35859	0.100911	0.230848	0	0.0280115	0	0	0.0131235	0
TCGA-85-A5B5	LUSC	C1	NA	0.0716063	0.2	0.28	4.46723	0.5751	0.126	-0.4359	0.0271	-0.0234	0.1044	188	122	2.88993	10.0558	161	0.845032	23	49	NA	NA	NA	1.33218	4	0.960964	5.8957	-731.052	144.814	-2424.64	0	111	0	111	0.0549536	0.0220224	0	0	0	0.161028	0.0973427	0.332184	0	0.00147856	0	0	0.0257404	0.00658176
TCGA-92-8063	LUSC	C1	NA	0.357616	0.49	0.1	12.0951	0.7525	0.342	0.1249	0.0711	-0.4387	0.6066	184	411	2.46893	10.3133	195	0.610595	12	36	0.758809	2.05489	15	2.07944	8	1	5.89673	-627.338	271.2	-2376.81	0	122	0	122	0	0.0173442	0.138229	0.00727532	0	0.0858283	0	0.339886	0	0.0106557	0.0356368	0.0331787	0	0.0180715
TCGA-94-7557	LUSC	C1	NA	0.335559	0.54	0.21	2.91009	0.8469	0.29	0.2361	-0.1901	-0.3989	0.386	55	8	1.17049	2.401	277	0.747776	25	30	0.706283	1.86392	14	1.79176	6	1	6.30549	-998.004	612.107	-625.274	1	5	0	5	0	0.0412736	0.0343695	0.0392606	0.0154797	0.298264	0.0428023	0.292339	0	0	0.0107848	0.00683359	0.0385693	0
TCGA-98-7454	LUSC	C2	NA	0.513708	0.75	0.65	5.7895	0.5222	0.1285	1.3658	1.9522	0.8391	0.637	110	128	1.46815	5.21343	40	0.192107	13	2	0.844312	4.74537	276	3.96707	60	0.968913	2.31366	322.817	922.789	1265.04	0	652	0	652	0	0.104629	0.00938585	0.00742143	0.0122852	0.00271108	0.0786984	0.165048	0	0.0796919	0.0444343	0	0.0278819	0.0339141
TCGA-L3-A4E7	LUSC	C1	NA	0.452346	0.54	0.28	5.41827	0.2789	-0.013	0.294	0.6252	0.0508	0.5524	49	56	0.727633	2.47395	86	0.547027	9	30	0.930826	4.19882	91	2.07944	8	1	1.74621	-1116.5	-313.357	-1035.13	0	392	0	392	0	0.0386604	0.0264919	0	0	0.0844222	0.0834935	0.239999	0.004202	0.0603888	0.00720603	0.0333841	0.0368871	0
TCGA-NC-A5HK	LUSC	C2	NA	0.207994	0.52	0.24	NA	0.6046	0.22	-0.6958	-0.0431	0.6258	0.2373	132	95	1.72732	7.3411	246	0.752439	13	58	0.767061	2.52811	27	1.81431	8	0.872497	3.87747	-315.837	-69.4693	1721.59	0	128	0	128	0	0.0434748	0.209599	0	0	0.00898741	0.0203479	0.0940095	0	0.00661512	0.0109372	0.0111827	0.169611	0
TCGA-18-3411	LUSC	C1	LUSC.classical	0.148829	0.47	0.29	NA	0.883	0.4365	0.5095	0.6124	-0.5687	0.2839	127	2	2.88098	8.20925	308	0.718064	17	50	0.797541	3.71172	105	3.12394	24	0.982972	7.039	-638.584	870.588	-2077.47	0	3576	0	3576	0	0.0352322	0	0.0777539	0	0.0669428	0.0983273	0.351788	0	0.0391845	0.010648	0.0071336	0	0.0486554
TCGA-18-3416	LUSC	C2	LUSC.classical	0.272733	0.49	0.08	NA	0.9822	0.343	0.913	1.9404	0.6845	-0.1464	112	17	2.63849	8.86913	361	0.768848	17	59	0.892687	4.16299	106	3.4656	49	0.890483	1.84393	-330.847	1129.13	-3399.24	1	973	1	940	0.0234664	0.00339077	0	0.00505576	0	0.0165846	0.0873494	0.236834	0.0117297	0	0	0.00549594	0.0668596	0
TCGA-21-5786	LUSC	C1	LUSC.basal	0.231771	0.42	0.39	23.093	0.767	0.301	-0.0894	0.7016	-0.8852	0.661	188	72	2.78861	10.9038	217	0.81362	23	46	0.79869	4.38725	243	2.96502	20	0.989747	5.27234	-1283.69	703.06	-2469.82	0	1032	1	817	0	0.0743436	0	0.0102259	0	0.106019	0.0579958	0.190085	0	0.0281264	0	0.0191704	0.038099	0
TCGA-22-1011	LUSC	C1	LUSC.basal	0.483668	0.64	0.28	NA	0.4788	0.1185	0.7979	2.0353	0.3005	0.4572	40	22	0.731079	2.61501	58	0.507492	17	10	0.913717	5.17117	287	4.04262	60	0.987368	2.89626	-498.144	146.148	-2383.01	1	53	0	53	0.0895037	0.00582411	0.0271552	0	0	0.0234142	0.0349362	0.127124	0.01742	0.00274582	0.014692	0.00520375	0	0.0509698
TCGA-22-1012	LUSC	C1	LUSC.classical	0.834843	0.68	0.33	NA	1.1831	0.4625	0.1534	0.9841	0.2353	0.3548	100	129	1.92399	6.16234	199	0.672961	20	49	0.805143	2.18037	15	2.73634	16	0.986926	5.84602	-865.923	759.616	-1876.62	1	429	0	429	0	0.0962054	0	0.000428064	0.00562881	0.278943	0.0382055	0.138604	0.106687	0	0	0	0	0.0288056
TCGA-33-4586	LUSC	C1	LUSC.classical	0.385213	0.58	0.2	1.85238	0.7254	0.2935	-0.3961	-0.6193	-1.6709	0.4063	182	101	3.3855	8.88331	219	0.718709	21	33	0.947377	2.0816	9	1.94591	7	1	3.64816	-1082.25	541.622	-47.0192	1	428	1	169	0	0.148665	0.0271473	0.0409918	0	0.106474	0.0207794	0.282648	0.0158351	0	0.0207284	0	0.00308935	0.031377
TCGA-33-AASJ	LUSC	C2	NA	0.205562	0.4	0.26	13.5648	1.0795	0.471	-0.8742	-0.1382	0.4756	-0.3109	68	43	1.75144	4.82414	328	0.590131	18	45	0.981468	2.04091	8	1.38629	4	1	2.91529	-1445.24	556.517	-2650.95	1	3600	1	1135	0	0.153444	0.00976061	0	0.00601525	0.104256	0.0239787	0.069871	0.0206483	0	0	0.00559531	0.0117763	0.0264507
TCGA-39-5016	LUSC	C2	LUSC.classical	0.271814	0.49	0.19	9.33779	0.6334	0.2535	0.6842	1.5329	0.7148	-0.1217	155	83	3.36791	8.66445	189	0.738028	20	44	0.906605	1.62442	6	4.06298	74	0.943986	3.61877	-833.531	222.49	-3469.96	0	3850	0	3850	0	0.0679266	0	0.0297371	0	0.0106964	0.186788	0.239668	0	0.0814066	0.0171254	0	0.0322181	0
TCGA-39-5021	LUSC	C1	LUSC.primitive	0.475936	0.6	0.46	15.3127	1.001	0.459	0.5997	1.4783	-0.0793	0.2869	29	8	1.56059	3.69919	323	0.571323	9	24	0.826698	3.99815	126	3.68344	41	0.991885	5.37761	-497.953	1068.51	-1486.31	1	2086	1	1875	0	0.0131523	0	0.0230029	0	0.0835637	0.121124	0.214232	0	0.0241283	0.0172102	0	0.0256489	0
TCGA-39-5024	LUSC	C2	LUSC.basal	0.482286	0.68	0.3	8.6977	0.7257	0.3655	0.0352	0.9271	1.3359	0.3402	86	63	1.7518	4.82463	94	0.272727	4	26	0.931105	1.66832	6	3.10797	23	0.991222	6.49895	3.72023	31.8183	-1565.99	0	2510	0	2510	0.048475	0.0331359	0.0738941	0.00439193	0	0.0295516	0.140859	0.19043	0	0.0420118	0.00294811	0	0.0570503	0
TCGA-39-5027	LUSC	C1	LUSC.classical	0.217741	NA	NA	0.920321	0.8804	0.414	-0.921	-1.0071	-1.0753	0.0033	NA	NA	NA	NA	105	0.863498	15	35	NA	0	1	1.79176	6	1	6.53681	-1312.29	641.446	-2077.23	0	3108	1	3081	0	0.0822034	0.0641428	0.0446016	0	0.0256983	0.125558	0.232462	0	0.0382536	0.0114136	0	0.0678784	0
TCGA-39-5028	LUSC	C2	LUSC.basal	0.414591	0.81	0.45	14.8572	-0.0067	0.2145	0.5111	1.1133	1.3976	0.5843	60	0	1.3091	4.29725	89	0.363931	25	21	0.899196	4.75972	199	3.43652	32	0.991571	5.53267	463.219	-725.588	-635.452	1	52	0	52	0	0.10459	0.0147	0.0134681	0.00183004	0.0130114	0.0634279	0.195132	0	0.0559732	0.0307219	0.0180753	0.0393291	0.00180514
TCGA-39-5035	LUSC	C2	LUSC.secretory	0.329595	0.56	0.07	19.3823	0.5664	0.3175	0.6989	1.7896	0.2028	0.1789	63	1	1.33279	3.85349	243	0.643091	15	26	0.939644	4.94505	193	3.84916	54	0.964948	3.47522	-902.197	426.62	-3441.62	0	2080	0	2080	0.0198206	0.00330594	0	0	0	0.0229098	0.0967886	0.210286	0	0.0124833	0.0016775	0.00890741	0.0619931	0
TCGA-39-5036	LUSC	C1	LUSC.classical	0.231912	0.36	0.57	3.65965	0.7645	0.425	-0.3452	0.3961	0.0551	-0.2353	126	75	1.60783	6.71841	215	0.596166	16	24	0.921032	3.06907	28	2.34393	12	0.943268	6.76053	-890.105	122.512	-1882.88	0	2165	0	2165	0	0.0880915	0.00323133	0.0282112	0	0.0967144	0.0230098	0.265222	0	0	0	0	0.0494493	0
TCGA-43-5670	LUSC	C2	NA	0.31076	0.38	0.17	0.321504	0.8955	0.2185	-1.0797	-1.5874	1.0542	0.4577	73	93	1.02485	3.46641	370	0.938599	17	32	0.917957	3.09103	29	1.38629	4	1	6.50855	-112.229	321.501	151.946	0	849	0	849	0.042674	0	0.200669	0	0	0.328305	0	0.0295818	0.126979	0	0	0.0574486	0	0.0287635
TCGA-43-6143	LUSC	C1	LUSC.primitive	0.0380369	0.14	0.55	0.885564	1.2337	0.205	-0.1244	-0.0942	0.2755	0.1925	123	225	2.34808	8.23276	410	0.778791	16	43	0.91493	3.92547	73	2.5666	14	0.972544	7.05467	-1528.39	862.748	-35.9643	0	699	0	699	0	0.188259	0.0135935	0	0	0.122779	0.0387096	0.19031	0	0.021266	0.0297584	0	0.022532	0.0462848
TCGA-43-7656	LUSC	C2	NA	0.366967	0.41	0.07	28.4895	0.9108	0.2775	0.8165	1.9281	-0.3889	0.243	145	55	2.6385	9.05486	172	0.916595	10	31	0.844933	4.30388	163	3.96218	55	0.988732	5.79076	-1345.73	753.098	-2981.38	0	596	0	596	0.0449966	0.0674084	0.00113463	0.00458287	0	0.0381479	0.149932	0.103583	0	0.0203194	0.0370954	0	0.0273105	0.0229285
TCGA-43-8116	LUSC	C1	NA	0.361303	0.42	0.17	NA	0.7775	0.229	0.1236	1.1384	-0.0469	0.3299	114	120	3.46292	10.0558	173	0.658625	11	43	0.753505	3.98092	197	3.16342	24	0.995397	4.5439	-1324	960.823	-1626.73	0	358	0	358	0.0809807	0.0156197	0.0575874	0	0	0.0648149	0.044887	0.155534	0.0130398	0.00310064	0.0117382	0	0.00610927	0.0500067
TCGA-46-3769	LUSC	C2	LUSC.secretory	0.134304	0.53	0.2	45.382	0.3461	0.251	0.8618	1.0528	0.6786	0.2341	321	83	8.63329	23.2269	434	0.852674	15	79	0.847992	2.93892	32	3.98161	64	0.957375	6.31219	-393.243	-86.366	845.087	0	135	0	135	0	0.00993238	0	0.0102518	0	0.00170972	0.0607151	0.496611	0	0.0349118	0.0125127	0	0.00146669	0.00146493
TCGA-56-6545	LUSC	C1	LUSC.secretory	0.371616	0.68	0.25	15.0869	0.4713	0.0805	0.9921	1.3742	0.7791	1.0299	142	94	2.10158	7.44311	189	0.665465	18	46	0.882293	4.81319	234	3.69956	54	0.927445	4.93662	-103.956	636.456	-592.391	0	666	0	666	0.00314956	0.0221561	0	0	0	0.250094	0.084228	0.196863	0.0332444	0	0	0.000469223	0	0.0468333
TCGA-56-7822	LUSC	C1	NA	0.315878	0.69	0.11	3.14297	-0.0413	-0.091	0.1457	-0.3289	0.6058	0.5223	147	4	2.96228	9.33568	117	0.570009	22	34	NA	0	1	1.09861	3	1	4.37927	-347.555	-317.278	-230.503	1	532	1	301	0	0.0778352	0.030475	0.0224706	0	0.0416032	0.00234888	0.483138	0	0.0541977	0.0149918	0.0151166	0.0408387	0
TCGA-56-8082	LUSC	C1	NA	0.160965	0.19	0.09	17.797	0.7977	0.1405	-0.6202	-0.7107	0.2837	0.2751	87	23	2.2568	5.79872	199	0.940579	12	34	0.896236	2.2988	13	1.60944	5	1	5.42625	-1238.62	433.011	-1199.26	0	455	0	455	0	0.040132	0.0906746	0.00541963	0	0.183225	0.0598725	0.156003	0.119368	0	0	0.026798	0	0.0401283
TCGA-56-8625	LUSC	C2	NA	0.431359	0.63	0.2	18.1593	0.6087	0.099	1.4082	1.8791	0.2642	0.7107	231	68	4.28892	11.4273	198	0.355596	6	46	0.91391	4.34435	116	3.65362	53	0.920239	3.01865	176.872	645.899	-746.649	1	315	1	272	0	0.0613744	0	0.0152043	0	0.0879114	0.0902591	0.23736	0	0.00628823	0.0327745	0	0.017047	0.0404735
TCGA-56-A49D	LUSC	C2	NA	0.345706	0.44	0.13	10.7429	0.9068	0.331	0.6694	1.1439	0.6222	0.1424	99	54	2.48587	7.42803	191	0.859767	15	52	0.942624	2.55267	15	3.07522	22	0.994881	5.84148	-319.924	645.141	-2150.93	0	637	0	637	0	0.0486729	0.0652583	0	0	0.0211579	0.103712	0.291143	0.00693116	0.0114017	0.0156619	0	0.00488237	0.0191232
TCGA-56-A5DR	LUSC	C1	NA	0.30237	NA	NA	9.60257	0.8495	0.3075	-0.0519	0.0426	-0.1588	0.5146	NA	NA	NA	NA	82	0.717771	NA	NA	0.849617	2.24219	14	1.19355	4	0.860964	6.29351	-170.887	770.585	-1620.53	0	4	0	4	0	0.02121	0.0229175	0.00825627	0	0.0143496	0.0877594	0.243108	0.0693128	0	0.0293277	0.00764589	0.0189795	0.0556065
TCGA-58-A46N	LUSC	C1	NA	0.104323	0.11	0.15	7.17158	0.8702	0.2535	-0.839	-0.838	-0.3379	0.1579	82	89	1.82813	5.09479	205	0.946485	13	30	NA	NA	NA	0.693147	2	1	3.77243	-1702.1	708.611	-1148.02	0	910	1	630	0	0.0139252	0.0570764	0.0381657	0	0.0128482	0.0210889	0.163499	0	0.190481	0.0429172	0	0.0213399	0.0521399
TCGA-60-2698	LUSC	C2	LUSC.secretory	0.285527	0.74	0.4	5.97194	0.7212	0.293	1.0486	1.3262	0.9598	0.4051	608	106	7.87384	25.7231	290	0.643927	16	59	0.873378	3.07984	34	4.05552	64	0.975146	4.2806	-120.206	301.072	-307.712	1	311	1	114	0	0.0408732	0.0132785	0.0339949	0	0.0303872	0.0252581	0.293257	0.00087579	0.0182312	0.0552707	0.0256361	0	0.0153505
TCGA-60-2719	LUSC	C2	LUSC.primitive	0.185181	0.21	0.14	4.88561	0.9544	0.367	0.2398	0.4811	0.4949	0.1709	71	18	1.65749	4.88674	239	0.86913	13	30	0.915713	4.05736	84	3.42949	32	0.989541	5.71252	-1448.72	693.842	-611.996	0	1297	0	1297	0	0.0637454	0	0	0	0.0646073	0.065229	0.367412	0	0.0164931	0.0522524	0.00456824	0	0.0323152
TCGA-63-7021	LUSC	C2	NA	0.513352	0.74	0.33	32.934	0.4253	0.0785	0.5754	1.3334	0.9499	0.6378	97	118	1.88558	6.58409	96	0.186633	4	15	0.908151	4.63697	165	3.29584	27	1	5.57352	-352.86	-200.429	-2115.14	0	2142	1	1503	0.00458136	0.000317458	0.0424803	0	0	0.0977647	0.0484403	0.174728	0	0.00260105	0.0108588	0.00756352	0	0.0314813
TCGA-63-7023	LUSC	C2	NA	0.137881	0.15	0.08	29.9799	1.3377	0.401	-0.1197	0.0853	0.35	-0.1039	46	129	1.41547	3.86894	285	0.92949	10	38	0.878182	3.36224	46	2.71445	17	0.958083	3.88369	-1406.15	1329.09	-1740.2	0	1682	0	1682	0.0932396	0	0.00723551	0.0221799	0.00892602	0	0.0894611	0.30989	0	0.0209741	0	0	0.0417557	0.0148306
TCGA-63-A5MP	LUSC	C2	NA	0.385614	0.67	0.25	6.43762	0.7499	0.262	0.7309	1.6898	0.3319	0.2281	51	1	1.59917	4.70866	121	0.492416	11	60	0.884315	4.92079	261	3.69672	42	0.989044	4.30043	-868.42	730.293	-2537.45	0	769	1	511	0	0.139368	0.0483709	0	0	0.0988666	0.048582	0.191237	0	0.00858206	0.00381994	0	0	0.0286953
TCGA-66-2755	LUSC	C2	LUSC.secretory	0.396114	0.7	0.15	38.1808	0.8252	0.3485	1.2125	1.6204	0.6378	0.2997	76	115	1.98375	4.94541	115	0.474451	13	27	0.515203	1.97253	46	4.19961	69	0.991852	3.46436	-154.596	235.841	-1937.54	0	28	0	28	0	0.0249065	0.0107604	0.011869	0	0.258706	0.0935092	0.176219	0.0895302	0	0.0405441	0.00929494	0.00532516	0.0150364
TCGA-66-2768	LUSC	C2	LUSC.basal	0.351609	0.43	0.03	1.30851	1.0053	0.437	0.5368	0.231	2.0601	0.4353	48	41	NA	NA	238	0.251551	6	32	NA	NA	NA	3.17049	27	0.961969	4.44879	579.118	7.92445	-2321.87	0	61	0	61	0.0797233	0	0.16528	0	0	0.0588774	0.00155473	0.37434	0.0630524	0	0	0.028156	0	0.0444085
TCGA-66-2771	LUSC	C2	LUSC.secretory	0.450076	0.56	0.26	24.7649	0.7807	0.492	1.2831	2.1176	0.2789	-0.0517	127	41	2.26319	6.75857	184	0.541331	8	27	0.814421	3.74236	99	3.72791	44	0.985126	6.00378	-669.76	528.06	-2848.5	0	578	0	578	0.0167609	0.0361914	0.0401098	0.0187084	0.0026187	0.0435816	0.074793	0.196954	0.0164309	0	0.00985	0.0598858	0	0.00495917
TCGA-66-2782	LUSC	C2	LUSC.basal	0.371221	0.48	0.51	NA	0.5535	0.2985	0.8129	1.3247	1.2281	0.4481	144	63	2.8636	8.45042	122	0.612413	11	18	0.866631	4.04148	106	3.79116	45	0.995927	3.76681	-1082.93	314.904	-2501.02	1	365	1	304	0	0.105127	0	0.0246468	0	0.0353051	0.0789031	0.347543	0	0.0188319	0.0110849	0.0651906	0.0059336	0.0147111
TCGA-66-2794	LUSC	C2	LUSC.classical	0.0743802	0.36	0.12	18.9858	0.9733	0.302	0.8745	1.8799	1.2395	-0.0986	70	66	1.09746	3.91147	365	0.382622	10	39	0.915614	3.20145	33	3.64256	63	0.879181	2.10693	-86.7317	625.352	-2174.51	0	1645	0	1645	0.000721826	0.0236176	0	0.0410061	0	0.0171872	0.134972	0.171535	0	0.0488638	0.0243603	0	0.0886381	0.0029235
TCGA-68-7757	LUSC	C1	NA	0.436259	0.66	0.13	19.8651	-0.3927	0.036	0.13	0.4936	-0.4173	0.9095	142	75	2.21649	8.31182	94	0.452143	11	30	0.76971	3.49702	94	2.21025	10	0.959901	3.85468	-281.88	-521.554	-2096.66	0	211	0	211	0	0.0789822	0.00880952	0	0	0.203872	0.00205054	0.248834	0.102701	0	0	0.0171959	0	0.0459511
TCGA-6A-AB49	LUSC	C1	NA	0.11673	0.31	0.1	4.83105	0.6844	0.3035	-1.2464	-1.5257	-1.0306	-0.0484	193	267	2.67085	11.2114	322	0.650879	16	45	NA	NA	NA	0	1	NA	NA	-628.862	48.9075	-2365.08	1	NA	0	NA	0.0246836	0	0	0.00307599	0	0.300486	0.121264	0.0569054	0	0.00405456	0.0062956	0	0.0772192	0
TCGA-77-7139	LUSC	C2	NA	0.138052	0.28	0.23	12.418	0.9088	0.4225	-0.1772	0.4642	1.0531	-0.0114	85	24	1.57131	4.50638	176	0.608669	16	27	0.88457	2.64993	20	2.30349	11	0.960629	4.57328	-559.282	736.092	-2069.22	0	4261	0	4261	0.0302437	0.0442206	0	0	0	0.24561	0.0743449	0.290129	0.0347196	0	0	0	0	0.0205375
TCGA-77-7141	LUSC	C2	NA	0.181565	0.39	0.57	22.4503	0.6023	0.179	0.0466	0.0719	0.8933	0.0528	260	152	5.76072	16.7477	242	0.810972	19	47	0.888464	3.40161	46	2.65932	15	0.982006	4.79435	-1015.91	103.633	-713.461	0	15	0	15	0	0.114365	0.000808491	0.0130662	0	0	0.154016	0.369115	0	0.0491519	0.0304835	0	0	0.0376528
TCGA-77-7338	LUSC	C1	NA	0.323768	0.48	0.48	3.06246	0.3201	0.089	0.3943	0.7129	-0.7206	0.7441	61	20	1.32613	3.35953	122	0.385436	7	27	0.919328	4.39358	119	3.14539	26	0.965409	5.76306	-101.888	573.986	-593.497	1	5	0	5	0.039209	0.00203049	0.00390299	0.0191684	0	0.203799	0.0221503	0.335012	0.100414	0	0	0.0169464	0	0.00147396
TCGA-77-8130	LUSC	C2	NA	0.263714	0.61	0.14	13.4122	-0.0879	0.0205	-0.4734	-0.4938	-0.1105	1.2581	35	6	1.82951	5.12916	183	0.667251	22	34	0.90343	3.49736	48	0.693147	2	1	2.00217	-147.193	-316.367	-1302.88	0	4765	1	4471	0.0123165	0.00314297	0	0.00595867	0.00508317	0.420612	0.0166047	0.1489	0.149679	0	0	0	0	0.00490566
TCGA-77-8154	LUSC	C1	NA	0.19331	0.32	0.12	3.542	0.5934	0.235	-0.8393	-0.331	-0.9409	0.2435	122	56	1.60421	5.70728	158	0.668919	9	36	0.96148	1.33289	4	0	1	NA	2.10925	-1858.38	637.955	-1951.29	0	1841	0	1841	0.0793274	0.0203848	0.064465	0	0	0.251118	0	0.205407	0	0.10073	0.00664442	0	0.00731318	0.0251119
TCGA-79-5596	LUSC	C1	NA	0.268325	0.31	0.19	2.6471	0.7019	0.267	-0.5653	-0.2066	-1.5228	0.4027	71	108	1.91289	5.02905	165	0.766354	8	35	0.922851	2.49913	15	1.09861	3	1	NA	-1591.61	426.098	-1387.25	0	NA	0	NA	0	0.0976639	0.0156759	0	0	0.390186	0	0.174794	0	0.00154578	0	0	0.0170234	0.0230183
TCGA-85-6560	LUSC	C2	LUSC.primitive	0.247099	0.51	0.12	0.953726	1.2849	0.337	0.7623	1.0131	0.2935	0.2864	208	94	2.67693	11.0569	229	0.755441	22	31	0.859343	4.4334	174	3.80461	52	0.962889	5.64318	-939.814	1640.52	-3354.05	0	1259	0	1259	0	0.05315	0	0.00723541	0	0.160548	0.0742026	0.326141	0	0.00541559	0.0159126	0.00647535	0.0219683	0.00858726
TCGA-85-7697	LUSC	C1	NA	0.480713	0.64	0.39	6.99212	0.6856	0.1785	0.1212	1.3384	0.3251	0.5447	133	94	2.31705	6.95115	107	0.312545	11	27	0.886125	4.94434	265	3.56776	38	0.980805	6.27992	-454.616	68.633	-739.075	0	1063	0	1063	0.0504423	0.127061	0.0323693	0.0167999	0	0.0646432	0.0560271	0.133642	0	0.0253241	0.025557	0	0.0049222	0.0246555
TCGA-85-A4CN	LUSC	C1	NA	0.311061	0.46	0.22	14.3962	0.7887	0.2235	0.0304	0.6824	-0.6001	0.7225	62	67	1.62549	4.60043	131	0.943164	12	33	0.796414	3.46974	78	2.58857	14	0.98087	3.99674	-1073.2	655.683	-1754.89	0	1038	0	1038	0	0.066876	0	0	0	0.172571	0.0386825	0.262063	0.0415095	0	0	0	0	0.0182134
TCGA-85-A4JB	LUSC	C2	NA	0.415508	0.67	0.24	18.011	0.6584	0.275	-0.4794	0.1258	1.0095	0.6494	217	172	3.22108	11.5846	193	0.656654	18	51	0.87827	3.41807	49	1.09861	3	1	6.92722	-747.888	355.559	-2907.84	0	942	0	942	0	0.162214	0	0	0	0.162256	0.112332	0.0477206	0	0.00514985	0	0.0131021	0.111573	0
TCGA-85-A4QQ	LUSC	C1	NA	0.257747	0.44	0.42	7.46899	0.6063	0.216	-0.5623	-0.2609	-0.5634	0.1678	158	436	2.31847	7.64237	92	0.443622	11	36	NA	0	1	0.693147	2	1	3.371	-798.847	-476.872	245.399	1	927	0	927	0	0.062637	0	0.0116575	0.000357906	0.325744	0	0.2216	0.0672382	0	0	0.00106919	0	0.061457
TCGA-85-A50M	LUSC	C1	NA	0.436559	0.81	0.36	7.68828	0.278	0.0805	-0.0729	0.2571	-1.0985	0.8928	20	1	0.928213	1.94345	158	0.642496	19	52	0.842407	3.90433	103	1.60944	5	1	2.98507	-775.812	337.715	-498.06	1	826	0	826	0.0616017	0	0.0274376	0	0	0.216752	0.00749432	0.21131	0.0627498	0	0.0351671	0.00452038	0	0.0366363
TCGA-90-6837	LUSC	C1	NA	0.230614	NA	NA	NA	0.5673	0.1815	0.9042	1.0913	-0.7158	0.7766	NA	NA	NA	NA	37	5.13e-06	NA	NA	0.852208	4.54869	208	3.64723	41	0.982136	5.27854	-345.762	138.903	-1623.59	0	758	0	758	0	0.0645728	0	0	0	0.139939	0.03293	0.302527	0	0.0113232	0.0212696	0.0110778	0.0266241	0
TCGA-92-8065	LUSC	C2	NA	0.393946	0.5	0.04	7.23462	0.0896	0.055	0.7842	1.3225	0.4771	0.2842	119	0	2.70262	6.80423	208	0.40859	8	43	0.687834	3.54062	172	2.91249	19	0.989151	5.49141	-643.631	-538.39	-3001.4	0	70	0	70	0	0.0285321	0.0131727	0.0217463	0	0.0561887	0.0450093	0.317618	0	0.0192087	0.0128759	0.00938069	0.0345308	0
TCGA-94-8491	LUSC	C1	NA	0.316412	0.48	0.3	33.9687	0.1682	0.18	0.3432	1.5544	-0.033	0.1123	244	345	3.62977	13.3473	180	0.53027	5	64	0.894516	4.24442	115	3.31949	28	0.996185	4.15045	-446.495	-734.41	-2093.86	0	810	1	641	0	0.172361	0.0151053	0	0	0	0.012593	0.218573	0.0037993	0.0122078	0.0375057	0.0224687	0.0523782	0
TCGA-98-8020	LUSC	C1	NA	0.272515	0.54	0.08	9.60068	0.6107	0.1065	0.393	0.5475	0.4595	0.8795	35	7	0.714571	2.57867	302	0.637226	18	42	0.717676	2.77827	48	2.30462	11	0.961101	6.03609	-175.744	413.269	-726.456	1	84	1	11	0	0.0116778	0	0.0134358	0	0.230525	0.104786	0.216939	0.046844	0	0	0	0	0.0457805
TCGA-98-A53H	LUSC	C3	NA	0.551731	0.57	0	14.5905	-0.1612	-0.105	0.9745	2.1366	0.4442	0.7093	10	NA	0.117445	0.645946	51	3.36e-05	0	0	0.890678	4.09277	99	3.78767	49	0.973238	4.39692	185.107	-337.58	210.048	0	618	1	427	0	0.207296	0.0230737	0	0	0.0435954	0.0344274	0.208319	0	0.0245259	0.0412464	0.00457671	0	0.0190385
TCGA-98-A53J	LUSC	C1	NA	0.354129	0.6	0.1	8.58423	0.2046	0.106	-0.4171	-0.4917	-1.0354	0.0988	41	13	0.981356	2.67643	93	0.78245	24	25	0.952594	2.09306	9	0	1	NA	3.30455	-1601.76	-207.925	-1702.59	0	630	0	630	0	0.115974	0.00409474	0.0100543	0	0.0966672	0.00104738	0.207813	0.180417	0	0.00871136	0.00497688	0	0.0350769
TCGA-NC-A5HO	LUSC	C1	NA	0.329645	0.37	0.06	NA	0.6031	0.2185	-0.3211	0.2384	-0.4347	0.0373	122	32	1.57001	6.51264	120	0.925827	11	43	NA	NA	NA	0.636514	2	0.918296	4.43454	-1293.31	316.762	-2984.47	0	1336	0	1336	0.00204054	0.011498	0.0102717	0.0236062	0	0.0568346	0.0961096	0.143736	0.0918025	0	0.0136274	0.0178734	0.0597324	0
TCGA-NC-A5HR	LUSC	C1	NA	0.300829	0.34	0.18	NA	0.9676	0.255	-0.2598	-0.24	-0.1566	-0.172	167	141	2.26129	8.54591	157	0.841751	17	40	NA	NA	NA	0	1	NA	2.63702	-1479.51	181.823	-2736.42	0	1244	0	1244	0.056686	0	0.0662743	0.000637442	0	0.0492573	0.139731	0.185173	0	0	0.00946127	0	0.0336941	0.0458678
TCGA-O2-A52V	LUSC	C1	NA	0.472811	0.63	0.27	5.76103	0.7497	0.28	0.379	0.5279	0.0768	0.6144	127	36	2.19759	6.10121	145	0.488544	11	26	0.885687	3.64095	61	2.44102	12	0.982337	6.45627	-765.057	639.44	-2699.22	1	1335	1	690	0.0143629	0.0373369	0.0154759	0.0204484	0	0.187466	0.0171462	0.18564	0.0926295	0	0.053205	0	0	0.0863044
TCGA-O2-A5IB	LUSC	C2	NA	0.0438383	0.07	0.05	2.69531	1.1427	0.255	-1.1505	-0.7195	0.2824	-0.2365	93	188	2.10139	6.60437	157	0.99015	9	44	0.912554	3.00763	27	2.07944	8	1	3.16795	-1619.38	1691.96	-1009.52	1	340	1	253	0	0.213851	0.0537867	0	0	0.0263711	0.0480217	0.167065	0	0.0141279	0.0235641	0	0.0221119	0
TCGA-18-3412	LUSC	C1	LUSC.classical	0.0744633	0.22	0.52	NA	0.9236	0.483	0.1502	0.3188	-0.1792	0.1763	67	105	0.947329	3.41039	295	0.848856	15	42	0.897028	2.68726	20	2.7511	17	0.971018	3.71007	-1384.57	448.836	-2858.8	1	345	1	273	0.0124964	0.00254604	0.0570711	0.0543327	0.0043107	0.0407829	0.106262	0.300082	0.00709157	0.00915101	0.0403721	0.0116776	0	0.0242037
TCGA-21-1071	LUSC	C1	LUSC.classical	0.420078	0.71	0.34	2.44644	0.83	0.3115	0.367	0.3581	0.1859	0.4929	94	9	1.0878	4.37982	163	0.54043	22	22	0.802495	3.37425	67	2.45831	12	0.989297	5.73336	-832.802	797.923	-3786.63	1	1426	1	993	0	0.0326225	0	0.002982	0	0.0945592	0.133724	0.320074	0.0157415	0	0.0258064	0.032874	0	0.046734
TCGA-22-1017	LUSC	C2	NA	0.28733	NA	NA	NA	0.3338	0.14	0.5245	0.9342	0.6143	0.0319	NA	NA	NA	NA	249	0.520356	9	42	0.873297	3.48357	54	1.85018	16	0.66731	2.47843	-74.9218	-84.967	2818.23	1	1485	1	904	0	0.0130448	0.0563982	0.0188645	0	0.0264492	0.0301316	0.246825	0	0.120046	0.0150393	0.0129706	0.0722501	0
TCGA-22-5471	LUSC	C2	LUSC.classical	0.319893	0.56	0.4	NA	0.7899	0.439	0.5407	1.5538	1.1004	0.4046	79	40	1.7816	6.21997	178	0.662904	16	48	0.872218	3.39452	49	3.49948	64	0.841447	4.62099	-160.682	395.505	-4613.02	0	1845	1	229	0	0.0820778	0.00118565	0.00439904	0	0.0706525	0.110641	0.140812	0.0355509	0	0	0	0.0528637	0
TCGA-33-4587	LUSC	C1	NA	0.0702947	0.12	0.31	14.3794	1.1554	0.3825	-0.3786	-0.2366	-0.0938	-0.1023	95	42	2.13515	5.9413	221	0.805726	14	44	0.747449	2.43526	26	1.74787	6	0.975504	5.6726	-1448.64	1220.68	-3071.57	1	1656	1	1656	0.0324292	0	0	0.00536078	0	0.149487	0.0646517	0.206459	0	0.079659	0.0477386	0	0.00889976	0
TCGA-33-AAS8	LUSC	C1	NA	0.268608	0.36	0.18	7.82729	0.5504	0.2685	-0.5262	0.2256	-1.1256	-0.0539	100	6	1.99754	6.42958	218	0.859345	7	25	0.989309	1.37147	4	1.60944	5	1	5.6521	-1301.23	83.5184	-509.954	1	1114	0	1114	0	0.256079	0.0609027	0.0345712	0	0.0271637	0.00883712	0.111143	0.00878763	0	0.00957431	0	0.0834844	0
TCGA-34-5241	LUSC	C2	LUSC.basal	0.406592	0.12	0.56	5.20679	0.5318	0.4495	0.8888	1.0651	1.1001	0.5232	73	14	1.65539	4.59514	188	0.521294	11	14	0.804231	2.98657	41	3.7334	48	0.964404	5.14861	445.567	395.301	-2174.38	1	515	0	515	0	0.0654061	0.0161134	0.0423897	0	0	0.0850561	0.278459	0	0.0355439	0.0465802	0.0136922	0	0.0560302
TCGA-34-8455	LUSC	C1	NA	0.256017	0.54	0.01	3.68118	0.4753	0.156	-0.086	0.3491	0.3518	0.7489	266	206	3.45354	12.5662	74	0.681277	20	16	0.785995	2.85912	38	2.21025	10	0.959901	2.28848	-207.546	613.887	-34.4194	1	123	1	123	0	0.101822	0.00645012	0	0	0.0350536	0.123852	0.198184	0	0.0883974	0	0.0252372	0.0470208	0.00493226
TCGA-39-5040	LUSC	C1	NA	0.205353	0.41	0.46	NA	0.7847	0.175	-0.1313	0.5817	-0.4488	0.0254	174	147	4.54983	12.2609	139	0.538811	12	31	0.847823	4.21352	144	2.71847	16	0.980482	2.73018	-1041.64	1697	-3715.74	1	519	1	442	0.168349	0.0152932	0.00421867	0	0	0.0573658	0.0685489	0.156563	0	0.0632535	0.029051	0.010984	0	0
TCGA-43-6773	LUSC	C2	NA	0.646556	0.79	0.64	7.18417	0.1696	0.0505	1.1851	2.3426	1.5341	0.7157	21	17	0.494632	1.60028	46	0.0116475	3	5	0.821021	4.73848	321	4.02925	60	0.984101	3.63908	141.715	-221.846	-1694.34	1	116	0	116	0.053632	0.0342708	0.00510236	0.0290503	0	0.0314646	0.0444422	0.168668	0.011907	0.0246438	0.0590252	0	0	0.0202315
TCGA-43-A475	LUSC	C2	NA	0.476607	0.66	0.3	33.486	0.7668	0.1815	1.2591	2.0318	0.4602	0.0172	120	64	1.8621	6.40095	79	0.415602	11	45	0.903205	4.23725	109	3.88904	55	0.97048	3.21698	-427.199	870.613	-1884.35	0	296	0	296	0.015868	0.00356104	0	0.0113732	0	0.0424148	0.124383	0.217219	0.0043797	0.00414222	0.0091113	0.00318552	0.0540935	0
TCGA-46-3765	LUSC	C2	LUSC.classical	0.788815	0.64	0.15	19.3733	0.5361	0.4285	0.4304	1.136	0.5442	0.3455	108	102	2.10423	6.03418	274	0.549148	14	44	0.923972	4.52547	134	2.58857	14	0.98087	5.71784	-401.777	282.499	-2774.25	0	405	0	405	0	0.101193	0.00589831	0.0345799	0	0	0.0827134	0.234227	0.0117924	0.0113012	0.0311868	0	0	0.00387837
TCGA-56-7823	LUSC	C1	NA	0.0744003	0.08	0.07	15.4425	1.0571	0.2265	-0.5805	-1.0356	-1.2252	-0.0281	166	119	2.41463	7.43451	179	0.939878	7	30	NA	0	1	0	1	NA	2.90816	-1233.48	575.87	-1508.47	0	1011	0	1011	0.0220062	0	0	0.0269729	0	0.142538	0.178136	0.300428	0	0.0434494	0.0338603	0.0118337	0.0481293	0.0090994
TCGA-56-A4BX	LUSC	C1	NA	0.0571574	NA	NA	1.03475	0.649	0.1385	-1.223	-1.9196	-1.089	-0.3041	NA	NA	NA	NA	129	0.721389	15	31	NA	NA	NA	NA	0	NA	3.53661	-3124.21	108.997	-1922.39	0	405	0	405	0.0625073	0	0.0360234	0.0374861	0.00234002	0	0	0.380535	0	0.0135013	0.0315754	0	0	0
TCGA-56-A5DS	LUSC	C1	NA	0.536961	0.68	0.11	8.20914	0.4462	0.0885	0.325	1.4253	-0.1875	0.4958	83	109	1.6545	5.07962	46	0.32535	11	16	0.917483	3.47193	44	3.09104	22	1	5.06918	-984.483	478.343	-950.868	0	8	0	8	0	0.21135	0.0112809	0.0517111	0	0	0.0155592	0.11465	0.0427517	0	0.0377162	0.0288762	0	0.0745249
TCGA-58-A46M	LUSC	C2	NA	0.228091	0.45	0.18	32.5048	1.1389	0.274	0.3048	0.779	1.6111	-0.1205	199	105	3.87463	10.0267	268	0.725842	18	72	0.831746	1.72957	8	1.66817	7	0.857272	5.84655	-446.833	507.323	-4237.64	0	1072	0	1072	0	0.058201	0	0.00718283	0	0.0212766	0.135251	0.308872	0	0.0243859	0.0200632	0	0.0906002	0
TCGA-60-2714	LUSC	C2	NA	0.747301	0.66	0.28	20.4206	0.5555	0.1355	0.5774	1.1767	0.2191	0.2227	209	82	5.71333	22.1677	247	0.662523	21	48	0.897581	4.43553	140	3.53075	38	0.970631	1.79744	1045.7	6.11185	3044.26	0	1531	0	1531	0.0889469	0	0.0378999	0	0	0.0014385	0.0847138	0.315382	0	0.0488673	0.0450718	0	0.0181531	0.0289444
TCGA-60-2722	LUSC	C1	LUSC.classical	0.026342	0.19	0.16	12.2516	0.7316	0.2375	-0.3706	-0.6102	-1.2903	0.1512	95	0	2.07435	7.72908	325	0.784881	14	31	0.719939	1.89996	14	2.16396	9	0.984859	3.44516	-1069.67	378.037	-679.06	0	908	1	851	0	0.0381853	0.0103691	0.00967694	0	0.0711558	0.0748461	0.429543	0.0129167	0	0.00155042	0.0150321	0	0.0159842
TCGA-63-A5MR	LUSC	C2	NA	0.440645	0.68	0.18	5.94447	0.7527	0.262	-0.2171	0.1054	1.0065	0.4787	77	78	1.42049	4.58037	109	0.597519	19	21	0.894598	3.32215	41	0.693147	2	1	5.71222	-398.238	161.141	-1514.35	0	2716	0	2716	0.0013167	0.0200968	0.155156	0	0	0.326448	0.0557867	0.111203	0.0422908	0	0	0	0.0179481	0.00743699
TCGA-66-2758	LUSC	C2	LUSC.primitive	0.236166	0.5	0.2	18.574	0.7821	0.3465	0.8453	1.6859	0.3003	0.0745	124	97	2.89185	7.64672	369	0.804819	13	67	0.824176	3.79547	100	3.87205	67	0.920888	3.83756	-458.779	172.519	-3127.74	0	639	0	639	0	0.0276824	5.47e-05	0.0239936	0	0.0125687	0.129427	0.220171	0	0.0255889	0.0266535	0.00215995	0.00381218	0.0591115
TCGA-68-8251	LUSC	C1	NA	0.427343	0.67	0.23	12.0204	0.8598	0.3495	0.4394	1.0347	0.3066	0.6704	126	36	2.57594	7.58147	176	0.545138	22	22	0.899495	3.11741	32	3.13549	23	1	3.92111	-1027.72	804.756	-2616.86	0	406	0	406	0	0.0436153	0.0261575	0	0	0.136084	0.0746109	0.256296	0	0.0349822	0	0.00228681	0.0171195	0
TCGA-77-6844	LUSC	C1	NA	0.215543	0.34	0.03	13.4181	0.8073	0.23	-0.0392	0.5161	-0.0569	0.0999	109	103	1.83391	5.12873	119	0.365512	11	30	0.908942	3.20526	34	3.16736	27	0.961018	5.21438	-1266.34	491.708	-1920.78	1	2284	1	1788	0	0.13281	0.0248023	0.029965	0	0	0.099316	0.193478	0	0.0366177	0.031808	0.0100331	0.00553118	0.00816967
TCGA-77-8156	LUSC	C1	NA	0.545362	0.77	0.27	9.07082	0.6956	0.2795	0.9747	1.8944	0.1429	0.5543	81	3	2.32876	5.25635	126	0.566673	20	38	0.777271	4.06182	186	3.69672	41	0.995462	6.0891	-68.2938	573.605	-2052.35	0	1106	0	1106	0	0.0691964	0	0.0108968	0	0.109028	0.090451	0.166781	0	0.0193932	0.0236574	0	0.00359236	0.020507
TCGA-77-A5G8	LUSC	C1	NA	0.333483	0.56	0.31	6.76413	0.6501	0.216	0.1695	0.5504	-0.8795	0.4635	121	55	1.82128	5.6401	101	0.660313	21	41	0.781011	2.75413	34	1.74787	6	0.975504	4.42682	-1347.34	57.5938	-769.625	0	1884	0	1884	0.0143265	0.0201268	0	0.0535589	0	0.0349064	0.0875448	0.373231	0.0239628	0	0.0251547	0.00467281	0.0535884	0
TCGA-85-6798	LUSC	C1	NA	0.219461	0.53	0.16	7.99957	0.5932	0.2975	-0.6821	-0.808	-1.9434	0.6994	127	35	2.23102	7.21261	138	0.697099	18	38	0.97072	2.75026	17	2.30259	10	1	4.47014	-1210.79	510.261	-2734.66	1	195	1	180	0	0.12497	0.0537381	0	0	0.186705	0	0.273256	0.108853	0	0	0	0	0.0187589
TCGA-85-7696	LUSC	C1	NA	0.15619	0.24	0.49	0.411912	0.7028	0.234	0.1846	0.3106	0.0527	0.3196	81	70	1.99971	5.33255	130	0.755692	8	32	0.919069	3.53855	47	2.69231	16	0.971046	4.1838	-1146.47	245.187	-1693.49	0	1111	0	1111	0.00589392	0.0391985	0	0.00253618	0	0.158039	0.0854985	0.387566	0	0.0146958	0	0	0.0111353	0.0252902
TCGA-85-7844	LUSC	C1	NA	0.336156	0.67	0.14	3.77693	0.6719	0.15	0.3642	0.8187	-0.596	0.8107	77	167	1.30295	4.51488	122	0.453756	17	31	0.851184	4.50129	198	2.94162	20	0.981936	3.06755	-703.361	515.041	-1844.47	0	911	0	911	0	0.07386	0.000680979	0	0	0.201488	0.0262344	0.256348	0.000642553	0.0744607	0	0.00594455	0	0.0371815
TCGA-85-8070	LUSC	C1	NA	0.0639309	0.05	0.29	0.974426	0.5187	0.2	-1.1694	-1.0114	-0.2486	-0.3851	123	51	1.46214	6.53296	227	0.869923	5	45	0.891277	3.26525	39	1.09861	3	1	6.35692	-1310.32	44.5156	-1532.55	0	960	0	960	0	0.172441	0.0285209	0	0.0053626	0.058244	0	0.0358667	0	0.0818094	0.0355543	0	0	0
TCGA-85-A4JC	LUSC	C1	NA	0.570218	0.52	0.15	40.288	0.4286	0.255	0.326	0.7038	0.2384	0.6886	117	23	2.06587	6.13942	94	0.672535	20	17	0.837218	2.78978	28	1.84462	7	0.947948	5.72406	171.418	-58.2042	-1184.98	1	604	1	548	0.00341841	0.00848905	0.000329977	0	0	0.148148	0.0639801	0.213632	0.0564197	0	0.0435985	0.0582116	0	0.00626393
TCGA-85-A4QR	LUSC	C1	NA	0.105702	0.27	0.35	2.64318	0.882	0.224	-1.7099	-1.4211	-0.3854	-0.2999	111	3	1.38888	5.85104	219	0.791841	21	62	NA	NA	NA	NA	0	NA	6.43045	-1544.65	438.412	-1028.47	0	600	0	600	0.0921779	0	0.104885	0	0	0.0267357	0	0.0308509	0	0.0262014	0.0412531	0	0	0.0710457
TCGA-85-A513	LUSC	C2	NA	0.468277	0.76	0.25	47.7715	-0.1712	0.0195	1.1572	2.2172	0.6867	0.3023	11	NA	0.146893	0.616949	112	0.147875	4	24	0.789549	3.98203	155	3.07032	24	0.966099	2.60078	981.284	-645.692	590.902	0	910	0	910	0.0811792	0	0.000505015	0	0	0.0521309	0.049841	0.15374	0.0280174	0.0273058	0.0162599	0.00478296	0.0297032	0.0138348
TCGA-94-7943	LUSC	C1	NA	0.198534	0.42	0.22	5.98297	0.6924	0.183	0.1565	0.4834	-0.8855	0.166	71	7	2.08865	4.94518	218	0.780546	21	24	0.804019	2.90325	37	3.24449	26	0.995825	3.01232	-419.549	926.591	-850.088	0	559	1	556	0.0288968	0.00344528	0.0310404	0	0.0265269	0.0926865	0.0165615	0.20883	0	0.0715661	0.0399321	0.0166213	0.0309838	0
TCGA-96-7544	LUSC	C1	NA	0.320783	0.42	0.03	14.5862	0.6362	0.0955	0.7726	0.7545	-0.1244	0.6388	178	145	2.88459	10.5167	254	0.76764	11	50	0.746855	3.53067	113	3.20478	25	0.99562	3.31592	-712.81	951.007	-1411.52	1	2160	0	2160	0	0.0379658	0.000110824	0.0415196	0	0.0357462	0.097337	0.269395	0	0.0355784	0.043147	0	0	0
TCGA-96-A4JL	LUSC	C2	NA	0.401926	0.62	0.15	32.7639	0.5853	0.0565	0.9893	2.2277	1.1945	0.2215	24	79	0.426857	1.45131	75	0.256976	6	30	0.863538	4.4795	179	4.21852	72	0.986403	2.19734	-368.839	742.606	-1645.97	0	842	0	842	0.0280483	0.0643433	0	0.0153714	0	0.0704179	0.150409	0.0823522	0	0.052178	0.0373191	0	0.0610647	0
TCGA-98-8023	LUSC	C1	NA	0.450679	0.71	0.32	27.9489	0.6571	0.163	0.7681	1.7745	0.6429	0.6577	75	57	1.98904	4.89611	142	0.585209	15	42	0.821094	4.60289	272	3.47534	35	0.977497	3.47208	-470.285	815.926	-2264.14	0	649	0	649	0.0588189	0	0	0.00361121	0	0.117465	0.0928309	0.195317	0	0.079802	0.00662632	0	0.0727643	0
TCGA-NK-A5CR	LUSC	C1	NA	0.151084	0.39	0.22	3.42992	0.6853	0.2695	-0.8036	-0.6977	-2.1699	0.0724	156	108	2.36001	8.036	146	0.801887	13	44	0.962818	3.3665	33	NA	0	NA	5.9003	-1608.52	751.695	-1012.89	0	2542	0	2542	0	0.156164	0	0	0	0.0945899	0	0.185602	0.0732098	0	0.0264275	0.000958007	0	0.0723035
TCGA-NK-A5CT	LUSC	C1	NA	0.478377	0.5	0.04	5.07366	0.5803	0.224	-0.4236	-0.1234	0.1172	0.3214	177	205	2.80684	8.47961	116	0.917037	14	17	0.997528	1.0959	3	1.09861	3	1	3.77424	-971.801	504.303	1070.35	0	1997	1	1990	0	0.0619581	0.085225	0	0	0.0409867	0.0253482	0.107574	0.0536204	0	0.0196639	0.0653343	0.0682882	0.0140273
TCGA-XC-AA0X	LUSC	C1	NA	0.478406	0.79	0.45	NA	0.162	0.0515	0.822	1.3993	-0.5818	0.6118	73	93	1.58298	4.62718	158	0.306276	17	55	0.911227	4.74702	183	2.96502	20	0.989747	5.41847	-133.652	-18.3559	-318.213	1	6	0	6	0.0126754	0.0617437	0.0310405	0	0	0.28454	0	0.213177	0	0.0201325	0	0	0	0.0439175
TCGA-18-4086	LUSC	C1	LUSC.classical	0.280096	NA	NA	NA	0.8874	0.4085	0.4514	1.1735	0.0191	0.4595	NA	NA	NA	NA	237	0.329435	4	32	0.867067	4.53572	187	3.3177	30	0.97545	4.25288	-460.027	819.151	-3388.93	1	85	0	85	0	0.0965837	0	0.0641005	0.00896859	0.0139139	0.0882819	0.209331	0.0100018	0.0142651	0.0296501	0.00313928	0.00645533	0.0169951
TCGA-21-1076	LUSC	C2	LUSC.secretory	0.473299	0.8	0.42	16.8776	0.4714	0.0695	1.5112	1.9086	1.6204	0.6182	82	27	2.46905	7.77608	78	0.479975	27	22	0.832113	3.60366	76	4.30698	82	0.977367	4.41802	-401.22	396.186	-1364.05	0	1852	1	1575	0	0.0632951	0	0	0	0.186854	0.112899	0.3101	0	0.0341795	0.000118248	0.00325952	0	0.0143239
TCGA-22-0944	LUSC	C2	LUSC.classical	0.0801873	0.34	0.34	NA	0.8533	0.421	-0.6136	-0.0452	1.13	0.3521	31	3	1.11797	2.76698	147	0.675407	9	36	0.877222	3.31958	44	2.27187	10	0.98666	4.59634	-187.287	412.534	-879.274	1	223	0	223	0	0.18122	0	0	0	0.205368	0.0255977	0.117256	0.0833205	0	0	0.00120298	0	0.0132246
TCGA-22-1002	LUSC	C1	LUSC.secretory	0.308619	0.62	0.54	NA	0.3418	0.1365	0.5448	1.2031	0.3821	0.5817	89	93	1.42685	5.70741	115	0.269564	9	15	0.824992	3.48106	68	3.02803	21	0.994583	3.79072	575.828	692.552	-128.897	1	131	0	131	0	0.206123	0.0603776	0	0	0	0.0139143	0.144806	0.0154837	0.0132414	0.0798027	0.0315542	0.00775099	0.0348347
TCGA-22-5474	LUSC	C2	LUSC.classical	0.370464	0.45	0.41	NA	0.5782	0.1575	1.0355	1.9134	1.1812	0.2274	40	22	0.522061	2.45676	117	0.526576	8	18	0.728625	4.13871	293	4.38551	106	0.940402	2.848	-566.259	394.556	-1234.34	1	445	0	445	0	0.06404	0.000278251	0.0308964	0	0	0.134604	0.212789	4.05e-05	0.00740232	0.0195889	0.00260138	0	0.0468331
TCGA-22-5480	LUSC	C2	LUSC.secretory	0.219466	0.29	0.35	NA	0.5587	0.167	0.687	1.4252	1.127	0.3018	72	18	1.29242	4.19249	156	0.436661	7	15	0.7544	3.61794	121	4.83011	130	0.992312	3.84966	-223.293	550.349	-2553.66	1	2170	1	1779	0	0.0429679	0	0.0371244	0	0.0796171	0.233628	0.101358	0	0.0132752	0	0.00334339	0.0480172	0
TCGA-22-5481	LUSC	C2	NA	0.138737	0.3	0.11	NA	1.0843	0.322	0.2689	1.3349	0.1287	-0.2271	154	242	2.3446	7.92845	298	0.599198	12	52	0.90362	4.56315	156	3.39415	41	0.913985	3.62855	-1437.52	475.618	-2995.32	1	2409	1	346	0	0.03551	0	0	0	0.0387765	0.0875946	0.0832755	0	0.00421114	0.00346588	0	0.0647346	0
TCGA-22-5483	LUSC	C1	NA	0.11177	0.3	0.32	NA	1.1803	0.424	0.4902	0.5795	-0.4712	0.4593	100	17	1.8423	5.86702	136	0.851316	23	33	0.731884	2.94609	56	2.95467	20	0.986294	2.99108	-871.838	927.198	-3740.7	1	573	1	568	0	0.0645854	0	0	0	0.185372	0.103826	0.326632	0	0	0	0.00881216	0	0.0217978
TCGA-22-5491	LUSC	C2	LUSC.classical	0.150315	0.33	0.41	NA	0.8773	0.543	-0.1272	0.4351	-0.0891	-0.2798	152	49	2.15393	8.1275	225	0.740556	13	36	0.996468	1.93904	7	3.02803	21	0.994583	5.17131	-1870.59	425.746	-1432.37	1	1713	0	1713	0	0.122515	0.0193106	0.0249541	0.00174811	0	0.0532467	0.243418	0.0783451	0	0.023924	0.0183013	0	0
TCGA-33-4533	LUSC	C1	LUSC.primitive	0.212527	0.3	0.3	10.3755	0.9904	0.2845	-0.125	-0.274	-0.6328	0.6873	138	173	1.86195	7.11922	689	0.722076	8	32	0.975653	3.14051	25	2.24504	10	0.975006	5.11381	-716.169	1431.73	-3182.75	0	4068	0	4068	0	0.1258	0.101948	0.0758503	0	0.0474174	0.0187639	0.143144	0	0.0340921	0.0342784	0	0.0142443	0
TCGA-37-5819	LUSC	C1	LUSC.primitive	0.138088	0.29	0.25	37.1257	1.0523	0.454	-0.01	1.3273	-0.9954	-0.2029	354	287	5.68227	20.9396	424	0.824381	17	63	0.811706	3.97561	134	4.00377	57	0.990283	6.16918	-1162.26	734.328	-334.251	0	103	0	103	0.0171546	0.0268234	0	0	0	0.0378102	0.0817269	0.156759	0.00642185	0.00776245	0.00148709	0	0.018542	0
TCGA-43-3920	LUSC	C1	LUSC.basal	0.0698493	0.48	0.19	2.78202	0.6539	0.502	0.5027	1.2001	0.2819	0.5031	122	105	2.4258	7.30891	214	0.724046	18	35	0.913377	4.11002	90	3.41177	36	0.952071	6.97708	-539.855	735.873	-3992.71	0	1007	0	1007	0	0.0569548	0	0.0233651	0	0.0265298	0.0346032	0.274948	0.024523	0	0	0.0176067	0.0151802	0
TCGA-52-7811	LUSC	C1	NA	0.380212	0.78	0.43	15.5904	0.6049	0.1845	0.4418	0.3617	-0.1659	0.5971	63	13	1.30196	3.93614	87	0.494303	12	24	0.904236	3.28924	38	1.83437	7	0.942681	4.31753	-325.145	292.006	-567.894	1	266	1	153	0	0.10906	0.00420111	0.00376146	0	0.209003	0.0393255	0.243755	0.0325603	0	0.00519824	0.0117722	0	0.0140564
TCGA-52-7812	LUSC	C2	NA	0.36016	0.44	0.06	15.7078	1.1227	0.382	0.6693	1.2575	0.8602	-0.0088	112	31	2.8517	7.35437	167	0.356015	5	36	0.763949	2.98859	50	2.82438	20	0.942801	1.97515	334.758	461.232	-527.211	1	835	1	791	0.0208365	0.00502612	0.00326248	0	0	0.0654008	0.12142	0.204856	0	0.0125818	0.0200319	0.00139863	0.0546726	0
TCGA-56-7731	LUSC	C1	NA	0.508792	0.83	0.5	7.41076	0.0344	0.169	0.7842	1.2846	-0.6254	0.8751	185	119	2.71381	8.98573	49	0.22424	9	4	0.877277	4.3289	139	3.20478	25	0.99562	6.11522	-234.917	86.587	1068.24	1	3	0	3	0	0.125123	0.0123095	0	0	0.0683099	0.0233616	0.24609	0.0305061	0.0219612	0.0588393	0.0254552	0	0.0209764
TCGA-56-8629	LUSC	C2	NA	0.168098	0.38	0.16	33.3203	0.4366	0.1665	-0.1305	-0.2414	0.5391	0.6862	88	218	1.64971	5.70165	191	0.757455	19	55	0.937815	2.24878	11	1.73287	6	0.967132	4.19832	-740.022	-256.643	702.92	0	481	0	481	0	0.119515	0.110219	0	0	0.171048	0.00184577	0.166229	0	0.0163923	0.0227844	0.00617375	0.0295363	0.0424023
TCGA-58-8393	LUSC	C2	NA	0.410424	0.7	0.25	NA	0.5432	0.0495	1.0105	1.4402	0.2121	0.4348	142	2	2.22899	6.6584	74	0.587662	19	21	0.876816	3.46451	52	3.40552	42	0.911135	2.86395	-446.369	306.805	-548.157	0	1058	0	1058	0	0.0489415	0.0120781	0.000820972	0	0.0950778	0.0825117	0.217866	0.00882305	0	0.0193982	0.0181196	0.0121529	0.0320522
TCGA-60-2711	LUSC	C1	LUSC.classical	0.811192	0.35	0.19	29.5742	0.7161	0.3485	-0.1402	0.9088	-0.3315	0.0738	63	6	1.16488	2.72753	307	0.659004	17	41	0.925958	4.93788	207	3.0629	35	0.861492	7.36239	-1977.85	525.342	-2596.73	0	1260	0	1260	0	0.0669038	0.0200635	0.00236006	0	0.00631597	0.0668547	0.146872	0	0.0765612	0.0121049	0	0.047955	0
TCGA-60-2726	LUSC	C1	LUSC.primitive	0.267829	0.52	0.11	21.3578	0.987	0.3045	0.0624	1.2175	-0.2829	0.1606	151	13	2.70258	7.40396	169	0.772219	19	34	0.969164	1.73651	6	1.54983	5	0.962961	6.54578	-642.851	437.656	-3182.6	1	358	0	358	0.0324971	0.060197	0.00195822	0.00139021	0	0.039743	0.130636	0.122155	0	0.0100725	0.0293115	0	0.0317697	0
TCGA-63-A5ML	LUSC	C2	NA	0.119256	0.29	0.51	8.1086	0.7868	0.072	0.142	0.0046	0.8893	0.26	116	69	1.89772	6.30627	138	0.81167	18	40	0.941142	1.6863	6	0.636514	2	0.918296	3.3595	-649.449	589.105	-1239.76	0	1386	0	1386	0	0.042014	0	0.00545897	0	0	0.084523	0.450204	0	0.0559491	0.0122363	0	0.0400609	0
TCGA-66-2753	LUSC	C1	NA	0.233879	NA	NA	11.1452	0.6909	0.2995	0.3519	0.5999	-0.1687	0.659	NA	NA	NA	NA	191	0.708495	14	36	0.875116	4.24609	128	3.17377	25	0.985987	2.47715	-589.71	828.727	-848.098	0	31	0	31	0	0.131259	0.0177527	0.00418818	0	0	0.04465	0.310774	0	0.0435358	0.0274958	0.0460693	0	0.0143378
TCGA-66-2756	LUSC	C1	LUSC.primitive	0.0612621	0.29	0.32	4.98338	0.7242	0.3305	-0.1054	0.5181	-0.094	-0.1663	304	697	3.36184	13.1026	399	0.843434	20	47	0.84095	3.60806	73	2.43079	12	0.978222	6.8786	-1158.52	626.801	994.414	0	30	0	30	0.0300985	0.00393827	0.0117761	0	0	0.000390486	0.0173809	0.356129	0	0	0.0143019	0.00905871	0	0.0316014
TCGA-66-2759	LUSC	C1	LUSC.classical	0.0729785	0.5	0.23	7.98977	0.9168	0.3645	0.6021	1.0016	0.2623	0.39	193	256	3.44024	10.5198	224	0.628754	16	44	0.857347	3.5521	63	3.51119	36	0.979815	3.88949	-1278.87	997.19	-3251.1	0	762	0	762	0.00224667	0.0246151	0	0.0153726	0	0.0747044	0.0974986	0.341625	0.0626369	0	0.0408264	0	0	0.0261624
TCGA-66-2765	LUSC	C2	LUSC.basal	0.31167	0.49	0.02	23.1176	0.6503	0.3935	0.5524	0.9678	0.6074	0.6246	40	67	0.537233	2.23376	79	0.342995	9	19	0.863511	4.26716	140	3.33291	35	0.937435	1.62273	-856.698	603.331	-946.348	0	61	0	61	0	0.0574481	0.00396788	0.117152	0	0	0.0900854	0.213693	0	0.0617472	0.0243172	0.0132837	0.0330478	0
TCGA-66-2769	LUSC	C1	NA	0.0322354	0.68	0.28	0.153044	0.6915	0.4025	1.0194	1.6914	0.1929	0.6738	151	6	2.72002	8.81172	193	0.464513	18	32	0.869754	4.699	222	3.34455	29	0.993245	6.23177	160.097	753.173	-1092.89	1	215	0	215	0	0.0448239	0	0.0325114	0	0.26818	0.0464684	0.218794	0.0522887	0	0	0.0160275	0	0.00228381
TCGA-66-2787	LUSC	C2	LUSC.classical	0.336794	0.64	0.17	15.4906	0.9767	0.262	0.6857	1.4137	-0.3218	0.0469	140	53	3.30631	12.9103	236	0.700982	22	44	0.743346	3.24801	79	3.40404	31	0.991279	3.74809	-216.616	794.893	-2879.97	0	1217	0	1217	0.00383672	0.0309454	0	0.022348	0	0.0450622	0.0838038	0.318384	0	0.0203076	0	0.00400299	0	0.028332
TCGA-68-A59I	LUSC	C1	NA	0.519591	NA	NA	22.9196	0.0567	0.0145	0.5362	1.5701	-0.2069	0.7939	NA	NA	NA	NA	151	0.480392	13	38	0.921425	5.01876	232	2.99707	21	0.984413	5.49148	-27.8537	-30.2547	-4357.64	0	492	1	159	0	0.208247	0.0115797	0	0	0.0716935	0.0185413	0.0927013	0	0.0565182	0.0422276	0	0.049431	0
TCGA-77-6842	LUSC	C2	NA	0.352541	0.52	0.26	25.0029	0.757	0.1425	0.9576	1.9308	0.3361	0.2927	NA	NA	2.72485	9.74432	172	0.702331	18	28	0.815234	3.54122	77	3.72056	45	0.977381	5.72334	-821.434	1199.26	-1629.54	1	899	1	201	0.0274011	0.0101655	0	0.00542136	0	0.102109	0.0456966	0.131498	0	0.0190429	0.0570928	0.0094199	0.111841	0
TCGA-77-7138	LUSC	C2	NA	0.486153	NA	NA	26.1715	0.8414	0.362	-0.4144	-0.3906	0.4458	0.17	NA	NA	NA	NA	213	0.673469	NA	NA	0.811797	2.83846	33	1.973	8	0.948813	3.34966	-1223.43	974.462	-2704.42	1	340	0	340	0	0.0058459	0.0133173	0	0	0.278769	0.0115352	0.294353	0.0786502	0	0	0.0097629	0.0259157	0.02723
TCGA-77-8007	LUSC	C1	NA	0.594925	0.79	0.38	8.66585	0.5799	0.12	1.056	1.1475	0.5818	0.6162	52	1	0.831892	2.46487	161	0.464287	17	33	0.885336	4.05015	97	4.10965	66	0.980905	1.87046	-31.0772	-21.6922	-407.965	1	198	1	139	0	0.0295892	0	0	0	0.248896	0.0348168	0.410605	0.0456143	0	0	0.00785571	0	0.0128676
TCGA-77-8153	LUSC	C1	NA	0.225419	0.24	0.34	2.49568	1.0171	0.305	-1.0781	-0.2537	-1.9339	0.2907	74	9	1.36014	4.08041	287	0.93	11	39	0.927942	3.55276	46	1.79176	6	1	5.42522	-1170.36	743.664	-1260.95	0	1992	0	1992	0.00322894	0.0362812	0.00906299	0.00125123	0.00645827	0.100914	0.0309433	0.19729	0.107264	0	0	0.012046	0	0
TCGA-85-8276	LUSC	C1	NA	0.425825	0.74	0.27	15.0372	0.6953	0.2715	0.7211	1.743	-0.1688	0.6453	70	25	2.37138	6.79211	416	0.55109	21	56	0.871708	5.00062	310	2.89037	18	1	4.20056	-752.035	466.888	-2123.34	0	1050	1	1048	0	0.0815839	0	0.0186914	0	0.108828	0.11811	0.178336	0.0222808	0	0.00101344	0	0.0240508	0.00598028
TCGA-85-8666	LUSC	C2	NA	0.457082	0.73	0.26	7.29135	1.1371	0.304	0.4878	0.3056	0.9541	0.7738	90	7	1.82545	5.85912	116	0.635786	23	41	0.723562	1.58983	9	2.82156	18	0.976194	5.10926	-122.759	995.944	-1621.12	1	687	0	687	0	0.0545358	0.0187665	0	0	0.300433	0.023087	0.23047	0.101413	0	0.000216259	0.00939035	0	0.0552723
TCGA-90-A59Q	LUSC	C2	NA	0.489121	0.72	0.2	31.103	0.4261	0.0475	0.9378	1.9799	0.9967	0.3704	90	8	2.32461	7.15039	94	0.712053	22	28	0.850538	4.13346	129	3.33577	29	0.990638	4.05627	-594.7	4.23707	1436.69	1	322	1	274	0	0.0803268	0.00726614	0.00385929	0	0	0.0608855	0.111404	0	0.0807752	0.00841994	0.062912	0.0609348	0
TCGA-NC-A5HE	LUSC	C2	NA	0.523451	0.68	0.41	NA	0.6584	0.1795	1.358	2.1378	0.2534	0.2235	87	0	1.55749	5.06183	146	0.422511	9	37	0.931709	3.60683	48	4.25774	79	0.974435	2.34899	497.135	-290.236	-1433.77	0	2336	0	2336	0	0.0652657	0	0.0264277	0	0.060848	0.137682	0.132128	0	0.0262586	0.021413	0.0106353	0.0430975	0
TCGA-NC-A5HI	LUSC	C1	NA	0.359134	0.4	0.32	NA	0.8098	0.3365	-0.377	0.2681	-1.5832	-0.1483	215	99	3.54762	10.6428	153	0.689907	10	40	0.902397	2.97415	27	1.60944	5	1	6.73557	-2182.06	314.049	-2527.26	0	1743	1	70	0	0.0652638	0	0.0516473	0	0.105686	0.0207862	0.213158	0.0296033	0	0.024454	0.0207895	0	0.0575932
TCGA-NC-A5HN	LUSC	C2	NA	0.0974974	0.18	0.28	NA	0.7828	0.3395	-1.016	-0.1832	1.0921	-0.189	206	192	5.44871	14.841	416	0.724362	13	51	0.86592	3.55969	61	1.60944	5	1	5.27409	-1022.91	278.014	-1946.4	0	1499	0	1499	0	0.0206934	0.0405199	0	0	0.0628007	0.142324	0.183597	0.0309863	0	0	0	0.00234987	0.0664473
TCGA-18-3417	LUSC	C1	LUSC.secretory	0.280626	0.69	0.33	NA	0.5174	0.325	0.1727	0.559	-1.1003	0.8516	91	35	2.18007	6.76968	245	0.744569	26	41	0.857422	3.14122	39	1.74787	6	0.975504	4.32278	-286.892	303.993	-3746.06	1	1097	0	1097	0	0.112015	0	0.0010741	0	0.159056	0.0282455	0.250595	0.0685594	0	0	0.00704354	0	0.0484789
TCGA-18-4721	LUSC	C2	LUSC.classical	0.438949	0.61	0.15	NA	0.6844	0.2045	0.9481	1.6414	0.4921	0.358	87	35	1.54511	4.09169	213	0.47756	7	51	0.90755	4.29034	113	3.3345	30	0.980391	2.51933	-856.691	965.028	-2108.95	0	4694	0	4694	0.00337605	0.0132615	0	0.00105148	0	0.0754935	0.0842842	0.401917	0	0.0203712	0	0.00295909	0	0.0307805
TCGA-21-1075	LUSC	C1	NA	0.0540731	0.25	0.02	0.89617	0.9523	0.4185	-1.1313	-1.6447	-1.8777	-0.0595	86	15	1.44132	5.26395	177	0.574625	16	30	0.715448	1.15147	5	0	1	NA	6.56766	-1934.37	873.197	-1159.75	0	2134	0	2134	0	0.00304935	0.0470204	0.0450308	0	0.0245911	0.0113825	0.324642	0.169511	0	0.0372711	0	0	0.09365
TCGA-22-4599	LUSC	C2	LUSC.primitive	0.312949	0.53	0.2	NA	0.9866	0.4065	1.0855	1.6612	0.0257	0.1469	166	47	2.86099	8.78323	162	0.71012	26	33	0.797902	3.6419	96	2.81275	23	0.897068	4.9393	-529.529	948.681	-2837.98	1	1161	0	1161	0	0.0318277	0	0.0193646	0	0.0873961	0.0846486	0.276584	0.00400529	0.00267673	0	0.00424515	0	0.0367698
TCGA-22-4609	LUSC	C1	NA	0.387203	0.58	0.01	NA	0.3298	0.089	1.113	1.7686	0.1732	0.6991	86	54	1.82291	4.73368	80	0.366146	14	23	0.822315	4.62768	278	3.95283	56	0.981984	3.68633	-481.958	331.545	-764.46	1	291	0	291	0	0.0634145	0	0.0118448	0	0.0939391	0.0684106	0.255032	0	0.0216823	0.00994031	0.00377497	0.0169428	0.00606242
TCGA-22-5479	LUSC	C1	NA	0.34292	0.72	0.43	NA	0.9002	0.403	0.0639	0.7773	0.0521	0.392	222	90	4.48933	12.353	69	0.498687	28	18	0.805109	3.50763	78	2.8535	20	0.952521	3.20893	-864.995	606.714	-1325.03	1	2625	0	2625	0	0.115717	0	0.0125024	0	0.066627	0.177629	0.157039	0	0.0106009	0.00102794	0.000899001	0.0396388	0
TCGA-33-4589	LUSC	C2	NA	0.522967	0.8	0.46	NA	0.7118	0.5635	0.4352	1.2103	1.975	-0.1004	37	4	0.906171	2.74683	94	0.417831	22	21	0.912884	3.36752	40	1.57434	7	0.809052	3.68601	-70.7604	340.33	-1170.51	1	47	0	47	0	0.00571903	0	0.0203533	0	0.0609411	0.192183	0.343975	0.00956597	0	0.000242771	0.00951729	0.0353584	0
TCGA-33-A5GW	LUSC	C1	NA	0.100282	0.18	0.11	8.48025	0.4032	0.164	-0.8894	-1.6026	-0.5536	-0.0019	95	17	1.79157	4.45003	147	0.932762	9	33	NA	NA	NA	NA	0	NA	4.88424	-1404.64	-285.307	-1776.04	1	9	0	9	0.0558083	0	0.247544	0.0454747	0	0	0	0.336866	0	0.076505	0.0748648	0.00343349	0	0.0284159
TCGA-33-AASL	LUSC	C2	NA	0.49542	0.57	0.11	20.6092	0.8698	0.325	-0.2502	0.3291	0.8808	-0.1627	171	30	2.61126	8.1717	249	0.707109	12	61	0.977095	1.35454	4	2.04319	8	0.982568	2.81098	-1492.26	141.149	-3573.1	1	826	1	149	0	0.0265481	0.11717	0.00402951	0	0.090665	0.0515287	0.153513	0.0349146	0	0.0234278	0.0111335	0.0301032	0.0495833
TCGA-34-2604	LUSC	NA	NA	0.435793	0.76	0.35	3.90586	NA	NA	NA	NA	NA	NA	NA	NA	4.15395	14.7072	141	0.526509	21	31	NA	NA	NA	NA	NA	NA	NA	NA	NA	NA	1	958	0	958	NA	NA	NA	NA	NA	NA	NA	NA	NA	NA	NA	NA	NA	NA
TCGA-37-4135	LUSC	C2	LUSC.primitive	0.0297978	0.09	0.11	12.8256	1.0919	0.7185	0.1487	0.7164	-0.4394	-0.3507	96	27	2.39252	7.23385	405	0.936494	22	48	0.878989	3.7089	68	1.21301	4	0.875	7.40257	-1271.45	769.347	-1235.75	0	207	0	207	0	0.0248987	0	0.0427797	0	0	0.146466	0.340788	0.0450427	0	0.026868	0.0139788	0	0
TCGA-39-5011	LUSC	C2	NA	0.503796	0.57	0.27	19.0622	0.4672	0.242	1.1248	1.6688	0.2696	-0.021	313	207	4.7012	16.222	248	0.686537	14	55	0.878376	2.25299	13	3.56684	51	0.90717	2.72676	-589.328	293.645	-109.979	0	4053	1	565	0	0.064743	0	0.0186482	0	0.0341879	0.12974	0.303506	0.0152153	0	0	0.00259063	0.00679323	0.00967227
TCGA-39-5029	LUSC	C2	LUSC.basal	0.319673	0.46	0.55	10.3055	0.4962	0.2355	0.4789	1.5057	0.7324	0.5597	62	2	1.03166	3.6108	265	0.515157	13	43	0.883874	4.38653	143	3.7437	45	0.98346	5.6685	-85.1525	202.163	-1433.64	1	740	1	491	0	0.13678	0	0.00339591	0	0.065413	0.0926	0.128499	0	0.0661445	0.0117107	0	0.0664527	0
TCGA-39-5037	LUSC	C1	LUSC.classical	0.217212	0.51	0.58	4.1648	1.1682	0.5415	-1.2516	-1.0815	-1.5898	-0.4433	100	17	1.91024	5.81755	261	0.715106	18	55	NA	NA	NA	NA	0	NA	6.13656	-1628.27	655.883	-780.992	0	1690	0	1690	0	0.10029	0.0491857	0	0.00270656	0.0643578	0.00443925	0.15241	0.0504169	0	0.0379896	0	0.00913106	0
TCGA-43-6771	LUSC	C1	LUSC.basal	0.36732	0.52	0.37	4.15161	0.1326	0.0545	0.1168	-0.2991	0.7611	0.833	107	46	1.44382	5.19776	151	0.4529	6	13	0.937085	1.82348	7	3.32249	30	0.97686	1.03554	-139.691	143.172	505.934	1	166	1	154	0	0	0.0444217	0.0234509	0	0.0701896	0.0372906	0.37245	0.00627228	0	0.00989893	0.00431841	0	0.0423183
TCGA-46-6025	LUSC	C2	LUSC.classical	0.144823	0.46	0.31	17.0282	0.4801	0.2005	-0.4631	-0.4641	0.7215	0.7005	85	80	1.47271	4.76465	225	0.884379	18	73	0.884644	3.80757	74	2.67012	15	0.985993	2.70288	-593.141	343.513	-557.07	0	324	0	324	0	0.0901226	0.0438612	0	0	0.0822556	0.0822857	0.219879	0.0393384	0	0.00586714	0	0.012105	0.0161498
TCGA-52-7809	LUSC	C1	NA	0.253642	0.48	0.2	0.609723	1.0462	0.3255	-0.0991	0.6666	0.2084	0.1897	95	3	1.80985	6.3948	219	0.832199	16	52	0.845795	3.21965	45	3.1418	24	0.988594	4.93799	-848.779	935.537	-1661.02	1	166	1	166	0.0661534	0.0145255	0.0122318	0.000583474	0	0	0.0392918	0.2307	0	0.0816859	0.027911	0.00723766	0.0348975	0
TCGA-56-7223	LUSC	C1	NA	0.0427909	0.06	0.29	9.82574	0.9258	0.376	-1.1535	-1.6694	-1.4698	-0.0264	133	138	2.49727	7.37291	290	0.937732	19	38	NA	NA	NA	0	1	NA	4.53168	-2386.08	232.906	-2871.18	1	442	1	132	0	0.0327419	0	0	0.0100676	0.384039	0	0.201265	0	0	0.0701032	0	0	0.0482443
TCGA-56-7580	LUSC	C1	NA	0.376133	0.63	0.07	7.29722	0.7544	0.291	-0.1969	0.529	-1.3866	0.3346	74	0	1.04331	3.42802	142	0.711214	27	15	0.751326	3.50376	106	2.45831	12	0.989297	4.94328	-412.25	638.538	-1077.56	0	925	0	925	0.0129983	0	0.00833163	0.00154826	0	0.118864	0.0255804	0.188646	0.0800344	0	0.00939772	0.0210746	0	0.0283008
TCGA-56-A62T	LUSC	C2	NA	0.196119	0.49	0.09	7.29753	0.6659	0.232	0.1448	-0.3038	0.808	0.6946	286	293	3.77772	13.6555	210	0.714434	20	22	0.802072	2.75431	31	0.693147	2	1	5.31034	-1479.24	143.21	-2224.89	0	440	0	440	0	0.0129419	0.0100722	0.110541	0	0.0703187	0.0170259	0.413665	0	0.0902311	0.00436092	0	0.147378	0
TCGA-58-8387	LUSC	C2	NA	0.461174	0.62	0.07	NA	1.0777	0.548	0.4373	1.9152	0.0438	-0.0925	76	50	1.66086	4.18181	172	0.408659	9	43	0.811606	3.96904	133	3.46574	32	1	5.17189	-1538.08	633.084	-2818.46	1	403	0	403	0	0.0850012	0	0.0272708	0	0.0414391	0.1055	0.132638	0	0.0256039	0	0	0.0331259	0
TCGA-60-2706	LUSC	C2	NA	0.0568409	0.52	0.16	22.6444	0.7827	0.2615	0.8362	1.418	-0.2552	-0.0473	7	NA	NA	NA	421	0.682452	18	45	0.713632	3.07152	74	3.86566	64	0.929494	4.58557	-892.051	430.669	-176.931	0	2820	0	2820	0.0102819	0.010519	0	0.0107597	0	0.0416009	0.0922382	0.34012	0	0.0741965	0.0357087	0.00538994	0	0.0613875
TCGA-60-2710	LUSC	C1	LUSC.classical	0.182344	0.35	0.05	7.58179	0.7579	0.141	0.6575	1.0419	0.5492	0.5657	74	20	1.42924	5.18451	142	0.399143	10	29	0.845443	4.22486	148	3.76906	51	0.958602	4.55782	-573.486	716.494	-1045.03	0	2024	0	2024	0	0.115602	0.00543369	0.0267228	0	0.137468	0.0624684	0.267453	0	0.0362764	0.0096266	0.00151124	0	0.0167427
TCGA-60-2723	LUSC	C1	LUSC.classical	0.732661	0.61	0.14	17.3907	0.828	0.485	0.5815	1.4563	-0.2551	0.5888	121	49	1.84656	6.88263	202	0.755161	16	42	0.814104	4.15182	164	3.46746	43	0.921903	2.47286	-744.686	852.394	362.044	0	1092	0	1092	0	0.0128049	0.0105823	0.0349488	0	0	0.066553	0.214051	0.00284261	0.0334051	0.034857	0.00139579	0.0636314	0.0460399
TCGA-63-5128	LUSC	C1	LUSC.classical	0.0994412	0.28	0.33	1.81741	0.5498	0.065	-0.4556	-1.0077	-1.7694	0.5752	140	317	2.11095	7.86547	195	0.738809	21	32	0.845614	2.78701	27	1.38629	4	1	NA	-1577.61	476.62	-432.002	1	NA	1	NA	0	0.06133	0.0286146	0.0257129	0.0489373	0	0	0.161979	0.196051	0	0.0589531	0.0198268	0	0
TCGA-63-A5MG	LUSC	C1	NA	0.556005	0.69	0.4	14.6804	0.2713	0.071	0.4188	1.2093	-0.0246	0.562	52	21	0.810177	2.57521	58	0.2917	10	15	0.896626	5.16641	318	2.19722	9	1	2.40929	-1133.45	-152.031	-2095.31	0	2148	0	2148	0	0.155374	0.0279064	0.0235169	0	0.0333761	0.0136471	0.114044	0.0286118	0	0.0166907	0.0164188	0	0.0353069
TCGA-63-A5MH	LUSC	C1	NA	0.116483	0.09	0.16	0.409737	0.9071	0.2955	-0.5206	-0.229	-0.0291	0.4734	92	84	1.5583	5.76277	123	0.947089	18	29	NA	0	1	0	1	NA	5.00874	-364.243	1233.75	-3117.82	0	2026	0	2026	0.0569559	0	0.000676181	0	0	0.474223	0.0421397	0.00453365	0.133673	0	0	0	0	0.0513202
TCGA-66-2727	LUSC	C2	LUSC.classical	0.208793	0.53	0.19	2.13343	1.0694	0.4365	0.4432	0.7807	0.259	0.1637	82	155	1.94025	5.45117	414	0.750042	13	56	0.672894	2.89618	74	3.20017	26	0.982222	5.65221	-1175.46	595.584	-2910.77	1	516	0	516	0	0.0877391	0.00171286	0.0631201	0	0.0307087	0.0971992	0.298798	0.00107727	0.0248285	0.0215118	0.00673272	0.0168605	0.00210786
TCGA-66-2766	LUSC	C1	LUSC.classical	0.0306822	0.25	0.22	1.22897	0.8377	0.482	-0.0195	0.3054	-0.9032	0.2329	146	36	3.0988	9.04285	443	0.753486	12	77	0.899347	3.55354	52	2.40364	12	0.967296	4.47688	-2388.56	405.511	-1214.69	0	31	0	31	0	0.187412	0	0	0	0	0.0591247	0.349476	0.0153525	0	0.00637805	0.00467888	0	0.0466678
TCGA-66-2773	LUSC	C1	LUSC.basal	0.314263	0.59	0.17	8.9034	0.6506	0.1375	0.7896	0.8689	-0.0074	0.4156	249	117	4.79563	12.7701	215	0.816186	17	30	0.899798	3.38432	43	3.65263	40	0.990173	3.46838	-622.953	310.438	-1208.02	1	92	0	92	0	0.0293293	0.0150778	0.00280976	0	0.03761	0.11029	0.343064	0.0127652	0	0.0663248	0.02201	0	0.0429907
TCGA-66-2778	LUSC	C2	LUSC.basal	0.526159	0.62	0.09	14.6706	0.5982	0.586	0.5612	0.6777	-0.3594	-0.1629	68	7	1.20955	3.03794	78	0.30661	9	19	0.968431	2.01379	8	2.39331	12	0.96314	7.92062	-1253.3	169.91	-1774.02	0	578	0	578	0	0.116979	0.0182519	0.0567982	0	0.0294239	0.0153519	0.210682	0.0636898	0	0	0.172878	0	0.0112521
TCGA-68-7756	LUSC	C1	NA	0.33121	0.51	0.31	9.98084	0.4687	0.234	0.1101	0.1953	0.281	0.8214	47	143	1.05989	2.57401	67	0.599732	6	7	0.898234	4.26984	116	2.30259	10	1	3.29155	-253.661	360.699	-871.443	0	202	0	202	0	0.165732	0	0.0360399	0	0.180319	0.0263363	0.240092	0.0352862	0.0141107	0	0	0	0
TCGA-77-7463	LUSC	C1	NA	0.28624	0.59	0.38	11.5376	1.0308	0.392	-0.1578	-0.1933	-1.2042	0.141	221	121	2.99202	10.3225	140	0.665852	23	43	0.97722	1.07359	3	1.24245	4	0.896241	6.32051	-2153.01	818.797	-572.869	1	1423	0	1423	0	0.0639672	0	0.0582518	0	0.171288	0.0602621	0.225189	0.00430876	0.102246	0.00886713	0.0080491	0.0503661	0
TCGA-77-8145	LUSC	C2	NA	0.253076	0.59	0.13	6.91989	0.2536	0.089	-0.1718	-0.0089	0.4251	1.0449	53	17	0.747094	3.83292	154	0.45616	12	28	0.885898	3.44776	49	1.38629	4	1	6.75023	-796.719	206.997	-881.672	1	212	1	136	0	0.202787	0	0	0	0.246607	0.020647	0.117011	0.0713385	0	0	0.00614055	0	0.0331213
TCGA-77-A5G6	LUSC	C1	NA	0.16428	0.3	0.17	7.6538	0.9231	0.245	-0.46	0.1157	-1.106	0.1897	192	246	4.41739	12.5454	245	0.614349	16	43	0.903293	2.70602	20	0.693147	2	1	4.55451	-2348.26	753.759	-2384.85	1	678	1	392	0	0.0915967	0.00778678	0.0183849	0	0	0.0251655	0.281598	0	0.142451	0.0458567	0.0116072	0.000332462	0
TCGA-85-7710	LUSC	C1	NA	0.191459	0.27	0	1.01528	0.5411	0.1775	0.0445	0.3127	0.2365	0.3883	100	70	1.45869	5.33817	124	0.728216	8	28	0.868465	3.20366	40	2.59861	15	0.959585	2.62763	-777.653	649.476	2054.53	0	42	0	42	0	0.0408361	0.00251919	0.0582599	0	0	0.119027	0.223301	0.0372581	0	0.00808597	0.0178935	0.0362965	0
TCGA-85-7843	LUSC	C1	NA	0.283648	0.59	0.22	7.09218	0.9863	0.3215	0.374	0.5772	-0.5017	0.5894	90	14	1.62392	5.9243	341	0.779723	21	57	0.836624	4.38537	189	2.70805	15	1	2.7578	-918.627	1050.31	-1566.17	0	35	0	35	0	0.124695	0	0	0	0.214449	0.0480602	0.162635	0.0864306	0	0.00164972	0.0125836	0	0.0257372
TCGA-85-7950	LUSC	C2	NA	0.279536	0.48	0.14	4.7126	0.7254	0.1655	0.5151	1.3416	1.7479	0.6042	142	76	2.26446	7.32804	188	0.684873	23	37	NA	0	1	3.8807	51	0.986996	5.12509	258.439	1251.85	-2911.3	0	576	0	576	0.0156295	0.00787397	0.146261	0	0	0.117087	0.0864578	0.132787	0	0.013005	0	0	0.0579884	0
TCGA-85-8052	LUSC	C1	NA	0.330337	0.63	0.3	0.649417	0.6303	0.151	0.0538	0.4749	-0.2387	0.3309	56	73	1.12251	3.36754	102	0.625133	19	15	0.884649	3.09318	33	2.45831	12	0.989297	5.05207	-1212.13	472.951	516.887	0	734	0	734	0.067895	0	0	0	0	0.370209	0.021846	0.295289	0.0129298	0	0	0	0	0.0395667
TCGA-85-8355	LUSC	C2	NA	0.60044	0.77	0.43	9.15822	0.2517	-0.02	1.4295	2.4925	0.6801	0.3644	104	235	1.94957	5.28746	79	0.0994165	8	22	0.618327	3.10232	151	4.53303	98	0.988672	5.45606	-45.2976	-99.2715	-949.768	0	61	0	61	0.0247222	0.106944	0.00905628	0.00328453	0	0.0563404	0.0452668	0.234229	0	0.0338755	0.0291282	0	0	0.0208492
TCGA-85-8580	LUSC	C1	NA	0.483765	0.67	0.58	25.4715	0.7934	0.2045	-0.0058	1.0922	-0.4534	0.1098	88	66	2.17635	6.44426	105	0.411934	9	43	0.978965	1.90498	7	3.12095	25	0.969579	5.44969	-1450.1	836.34	-545.607	0	1113	0	1113	0.109944	0.0931651	0.0202538	0	0	0.20259	0.0291902	0.153191	0	0.0135962	0	0	0.0105894	0
TCGA-85-A4PA	LUSC	C2	NA	0.910951	0.57	0.06	19.2394	0.5609	-0.0355	1.5508	3.6639	-0.3252	-0.5146	3	NA	0.115635	0.20236	69	0.000218685	0	0	0.955047	2.90766	21	4.7288	119	0.989471	1.67463	-60.4663	-251.689	-1071.07	0	741	0	741	0.232355	0.283027	0.0139135	0	0	0.0436593	0	0.0582838	0	0	0.00657034	0	0.00247547	0.00705693
TCGA-92-7341	LUSC	C1	NA	0.216818	0.49	0.51	15.438	0.8728	0.3455	0.072	-0.0206	-0.3223	0.6395	76	3	1.40852	4.3754	260	0.862722	19	47	0.821438	3.61985	82	2.30259	10	1	5.89037	-837.736	496.577	-675.906	0	106	0	106	0	0.147873	0.0197673	0	0	0.171566	0.021382	0.274432	0.00104163	0.0185382	0.0066872	0.00465128	0.0138897	0.025626
TCGA-92-8064	LUSC	C2	NA	0.449849	0.69	0.17	36.285	0.7451	0.0545	0.9844	1.9534	1.2255	0.5272	100	70	1.75762	5.88959	156	0.646481	20	37	0.863957	4.66768	222	3.77392	46	0.985707	2.91091	644.058	899.807	-1944.32	0	160	0	160	0	0.0462763	0.0165868	0	0	0.0094951	0.0827555	0.143027	0	0.0341159	0.00997734	0.00297061	0.0483011	0.0239507
TCGA-94-A5I6	LUSC	C1	NA	0.345684	0.62	0.36	8.98307	0.9687	0.2395	-0.2352	-0.5149	-0.5458	0.4611	76	10	1.19592	4.17114	110	0.697265	22	37	NA	0	1	1.09861	3	1	6.94532	-1068.08	392.933	-1707.44	0	538	1	481	0	0.0815938	0.00898995	0.00182941	0	0.301493	0	0.254277	0.0665999	0	0	7.29e-05	0	0.0103269
TCGA-96-8170	LUSC	C1	NA	0.378223	0.65	0.01	10.9572	0.6766	0.1415	0.5328	0.8209	-0.2122	0.3315	153	5	1.99831	6.44232	76	0.269539	11	13	0.885981	4.45687	153	2.48491	12	1	3.57589	-583.329	-186.099	-1423.03	0	531	0	531	0	0.14874	0.0228914	0.00932617	0	0.00482501	0.00639623	0.287912	0	0.0267919	0.0474388	0.0213155	0	0.0603042
TCGA-98-A538	LUSC	C1	NA	0.348504	0.55	0.05	10.4584	0.8835	0.3385	0.0573	0.4911	-0.3726	0.3436	355	310	4.59747	16.5052	254	0.818702	19	36	0.933228	4.87178	185	2.67012	15	0.985993	5.66203	-1628.89	711.244	-979.241	0	826	0	826	0	0.161933	0	0.0274696	0	0	0.0790743	0.178989	0.0604228	0	0.015539	0.0179446	0	0.020887
TCGA-98-A539	LUSC	C1	NA	0.380079	0.7	0.09	8.64332	0.578	0.2505	0.2002	0.2176	-0.3796	0.5871	76	12	1.24218	4.65094	99	0.431208	16	24	0.829447	2.66989	25	0.693147	2	1	6.13652	-598.583	184.064	-423.013	0	173	1	173	0.114587	0	0.0494613	0.0178868	0	0.107623	0.00577622	0.357396	0.0272836	0	0.0550647	0.00796495	0	0.0753525
TCGA-98-A53A	LUSC	C1	NA	0.242025	0.3	0.07	15.841	0.9794	0.272	-0.4273	0.6398	-0.4356	0.1797	144	365	2.38725	8.2417	293	0.946874	13	44	0.569237	2.12762	42	1.95598	9	0.890207	3.54972	-1621.16	1067.02	-3553.33	1	552	0	552	0	0.16087	0	0	0	0	0.0553019	0.113436	0	0.00878433	0.0112548	0	0.0153813	0.016598
TCGA-98-A53I	LUSC	C2	NA	0.364553	0.48	0.33	17.1095	0.7573	0.0835	0.7074	1.8893	0.3889	0.1283	175	284	2.9979	9.07854	101	0.565272	10	34	0.926189	4.45699	123	3.65816	40	0.991673	2.97307	-1219.62	109.769	-1693.79	0	565	0	565	0.0507514	0.196751	0	0.00530237	0	0.0752607	0.0931485	0.113551	0	0.0187436	0.0424475	0	0.0242827	0.0441735
TCGA-J1-A4AH	LUSC	C1	NA	0.368918	0.67	0.54	11.4136	0.696	0.106	-0.2617	0.1739	-0.2001	0.0024	87	116	1.35186	4.92677	292	0.697577	22	42	0.942076	3.66639	49	1.09861	3	1	4.31803	-1033.63	495.717	-1188.13	0	581	0	581	0.161256	0	0.0173167	0	0.0205179	0.138053	0.0174155	0.216397	0	0.0341251	0	0.00537947	0	0.0713242
TCGA-NC-A5HG	LUSC	C2	NA	0.137298	0.25	0.21	21.111	0.7224	0.21	-1.3981	-1.4522	1.2252	-0.3202	262	115	5.5143	14.7937	212	0.917468	18	38	0.689555	0.477963	2	NA	0	NA	2.42806	-1198.15	102.587	402.835	0	1963	0	1963	0.0712381	0	0.122865	0	0	0	0.0622482	0.269564	0	0.0626422	0.0134313	0.0372493	0.0690289	0
TCGA-O2-A52W	LUSC	C1	NA	0.355487	0.64	0.09	6.20996	0.9426	0.323	-0.1502	-0.0496	-0.6846	-0.0539	40	111	1.4601	2.73768	84	0.753707	25	21	NA	0	1	1.60944	5	1	4.21237	-2037.91	649.953	-3362.01	1	261	0	261	0.00652081	0.0331553	0.0427797	0.04331	0	0.0886282	0.0401527	0.318515	0	0.021363	0.0403579	0	0.00637001	0.0220143
TCGA-18-3407	LUSC	C2	LUSC.classical	0.325946	0.71	0.2	NA	0.2498	0.149	0.2375	0.899	0.8162	0.656	44	158	0.8193	1.89069	115	0.613492	24	18	0.911454	4.87364	210	2.30259	10	1	5.91971	-775.935	532.496	-1757.65	1	136	0	136	0.0137947	0.0449	0.0191753	0.0282425	0	0.0782817	0.0399757	0.258865	0.0860699	0	0.0284343	0.0301294	0	0
TCGA-18-3414	LUSC	C2	LUSC.basal	0.0624452	0.23	0.31	NA	0.723	0.279	0.2998	0.7754	0.5573	0.3546	134	18	2.25285	8.73365	308	0.519958	10	26	0.916931	2.0147	9	3.32847	29	0.98847	7.38592	-848.932	-82.0021	-3052.4	1	716	0	716	0	0.153677	0.0624815	0.018573	0	0	0.0378738	0.21341	0.0314911	0	0	0.110805	0	0.0150798
TCGA-18-3421	LUSC	C2	LUSC.basal	0.19288	0.53	0.27	NA	0.8719	0.618	0.2996	0.7523	0.0509	0.0409	74	36	2.44924	8.43283	300	0.604625	12	66	NA	0	1	2.9969	23	0.955798	2.20994	-836.929	822.459	-2872.64	0	2645	0	2645	0	0.0459319	0.0478596	0.0195318	0	0	0.122744	0.205199	0	0.0584925	0.0214059	0.0127309	0.0106417	0
TCGA-18-4083	LUSC	C1	LUSC.classical	0.0776437	0.32	0.23	NA	0.9575	0.3355	0.1233	0.9304	-0.1425	0.3958	156	0	2.29849	9.13789	364	0.768236	12	50	0.905211	4.57697	157	2.84564	19	0.966445	7.11708	-1002.88	1434.73	-2905.53	1	188	0	188	0	0.106029	0.0020122	0	0	0.0726677	0.0358651	0.159795	0	0.0781223	0	0	0.0186931	0.0119782
TCGA-21-1082	LUSC	C1	NA	0.176283	0.31	0.16	0.997393	0.8653	0.3045	0.5611	1.2264	-0.3582	0.3475	166	113	3.1308	8.88924	185	0.834595	10	46	0.884979	4.39201	143	3.29134	28	0.987735	3.6823	-1064.8	783.664	-2745.52	0	3644	0	3644	0	0.0668904	0.0221723	0.00213699	0	0.0617198	0.0450089	0.251036	0.00257394	0.00493315	0.0277478	0.0042484	0	0.0530814
TCGA-21-5782	LUSC	C2	LUSC.basal	0.337587	0.52	0.04	36.2719	0.7255	0.388	0.0589	1.097	0.0324	0.9708	147	56	3.21512	10.2637	239	0.38032	9	52	0.903821	4.18897	103	1.25548	4	0.905639	6.54226	-946.264	199.661	-1528.84	1	962	0	962	0.057725	0.00231937	0.0253292	0.00278139	0	0.152569	0.0151415	0.160224	0.026701	0	0	0.0100823	0	0.0437173
TCGA-22-0940	LUSC	C2	NA	0.366703	0.6	0.19	NA	0.7849	0.3385	0.9702	1.9594	0.7179	0.5271	98	93	1.45624	5.29289	169	0.377752	8	40	0.906968	4.27139	111	3.69903	46	0.966147	2.57306	-152.007	807.884	-2853.16	1	669	1	669	0	0.16195	0.0031608	0.0374976	0	0	0.0951177	0.14363	0	0.0359307	0.0127044	0.00109689	0.0548075	0.0156478
TCGA-22-1000	LUSC	C1	NA	0.422469	0.82	0.08	NA	-0.1024	0.0305	1.2808	1.7639	0.5354	0.9733	37	2	0.677418	2.37096	76	0.215288	10	9	0.899994	5.22729	333	3.78767	50	0.968211	2.617	355.209	-471.514	-1045.85	1	454	1	263	0	0.0980368	0.0155117	0.0606328	0	0.0527718	0.0454995	0.259228	0.0209524	0.00667865	0.0169118	0.00319722	0	0.0260207
TCGA-22-1005	LUSC	C6	NA	0.595405	0.88	0.31	NA	-0.1719	-0.031	1.2624	2.8136	0.6673	0.3497	120	18	2.28771	6.32651	103	0.00293897	3	11	0.918584	5.58072	435	4.13399	67	0.983184	3.78824	550.45	-405.142	488.904	1	1953	0	1953	0.0717864	0.00594292	0.00672128	0	0	0.0302269	0.0776356	0.0452448	0	0.0395053	0	0.0125661	0.0371105	0
TCGA-22-4605	LUSC	C1	NA	0.402233	0.76	0.1	NA	0.0387	0.0335	0.7788	0.4018	-0.1285	0.7531	46	0	0.746074	2.29791	74	0.464445	19	14	0.900733	3.92423	78	2.78779	17	0.983967	6.86009	-308.784	-276.832	150.334	1	974	0	974	0.00318386	0.00796837	0	0.0021726	0	0.28792	0.0197436	0.389967	0.0607252	0.0150863	0.025924	0	0	0.0326106
TCGA-33-4532	LUSC	C1	LUSC.classical	0.0632166	0.44	0.28	11.3247	0.9181	0.5025	-0.5052	-0.3629	-1.7361	-0.0077	177	33	2.70581	8.88271	481	0.63898	22	45	0.95106	1.31845	4	1.94591	7	1	6.15268	-1987.74	711.648	-476.282	1	3924	0	3924	0.021979	0.00477902	0.086749	0.00527805	0	0	0	0.345464	0.0710701	0	0.0172185	0.0214342	0	0.0124131
TCGA-33-4566	LUSC	C2	LUSC.secretory	0.270583	0.47	0.16	NA	0.8984	0.3755	0.5297	0.9822	1.0587	-0.0635	643	402	9.56654	33.5117	193	0.974742	17	45	0.946479	2.07963	9	2.91902	20	0.974394	1.5389	-992.41	564.781	794.048	1	5287	0	5287	0	0.036767	0.0211762	0.0118043	0.00493265	0.0789588	0.0985408	0.206625	0	0.0453953	0.0151101	0.00262497	0.103184	0
TCGA-34-5234	LUSC	C2	LUSC.secretory	0.488091	0.82	0.23	NA	-0.0163	0.3745	1.2166	2.1664	1.6137	0.4162	81	21	1.34444	4.62738	49	0.0246904	3	7	0.91768	4.2532	103	4.50239	97	0.984191	3.9572	-50.5356	71.047	-1653.8	0	2271	0	2271	0	0.0369065	0.0514009	0.0701713	0	0	0.0436658	0.293075	0	0.0520527	0.0305841	0.018202	0.0271283	0
TCGA-34-5236	LUSC	C1	LUSC.classical	0.3859	0.82	0.36	NA	0.6531	0.357	0.5768	0.6997	-0.2325	0.988	94	52	1.68674	5.17654	107	0.516456	16	27	0.905579	4.08494	91	3.77097	46	0.984937	6.32009	140.438	492.268	-1555.56	1	276	1	113	0	0.0988229	0.00473789	0.0357097	0	0.151943	0.0118139	0.263321	0.0368907	0	0.0405361	0.0110579	0.000916335	0
TCGA-34-5239	LUSC	C1	LUSC.secretory	0.307276	0.55	0.28	NA	0.6423	0.1325	0.8172	1.621	0.5778	0.7277	130	55	1.82196	6.07319	76	0.398617	20	11	0.867636	4.4301	165	4.58414	117	0.962615	2.98108	-966.77	826.937	-2044.55	0	1834	1	1530	0	0.0611518	0	0.0371177	0	0.0839656	0.123872	0.133662	0	0.0805588	0.0318452	0	0.017343	0.0352381
TCGA-43-2581	LUSC	C6	NA	0.397197	0.71	0.04	3.98252	0.3406	0.016	1.1516	1.0842	0.2134	0.43	NA	NA	5.70785	22.3881	142	0.534262	16	17	0.863045	4.40141	164	3.69154	42	0.987657	1.30581	106.113	366.995	-184.854	0	1176	0	1176	0	0.084475	0	0.0216709	0	0.22354	0.0343963	0.199667	0.0139899	0.015619	0.0184927	0.0180258	0	0.0549758
TCGA-43-8118	LUSC	C4	NA	0.355785	0.67	0.18	NA	0.9473	0.229	0.6348	-0.1652	-0.2517	0.5183	270	14	4.38827	15.2599	544	0.54509	12	58	0.727932	1.00913	4	2.19722	9	1	6.86943	-1412.8	773.849	38.147	1	89	0	89	0	0.00274878	0	0	0	0.216199	0.0218547	0.431697	0	0.0660044	0.0231007	0.0269627	0	0.0316951
TCGA-51-6867	LUSC	C2	NA	0.176661	NA	NA	0.892479	0.6907	0.2215	0.0504	0.5779	0.6927	0.5153	238	11	4.46177	16.1103	NA	NA	NA	NA	0.944139	3.5728	44	2.77416	19	0.94217	7.00677	-710.388	226.482	-681.713	1	1856	1	788	0	0.0474732	0.0849326	0	0	0	0.104279	0.253618	1.26e-05	0.00106565	0.00307787	0.00543062	0.0429691	0
TCGA-56-7730	LUSC	C1	NA	0.0953718	0.2	0.2	4.04988	0.8388	0.3025	-0.9674	-1.0456	-0.1813	-0.1331	140	103	2.56312	9.92462	315	0.744778	18	38	0.918711	2.01862	9	NA	0	NA	3.76366	-1119.1	744.292	-1505.1	1	198	1	198	0	0.240895	0.0227712	0	0	0.0406719	0.0436783	0.155831	0	0.0728787	0.0321346	0.00651643	0.00417806	0
TCGA-56-8307	LUSC	C2	NA	0.352896	0.48	0.03	5.14351	0.6762	0.084	0.336	0.9905	0.4945	-0.1075	198	138	3.10222	11.2041	108	0.811348	23	20	0.869945	3.09296	35	2.67012	15	0.985993	5.58366	-531.608	984.353	-2929.08	0	818	0	818	0	0.056462	0.0250618	0	0	0.00587862	0.136443	0.189096	0.00636008	0	0.0584963	0.00192114	0.0360355	0
TCGA-56-8308	LUSC	C1	NA	0.304973	0.56	0.16	10.2006	0.3239	0.073	0.2319	1.0208	-0.8224	0.6909	179	256	3.08204	9.33766	202	0.610859	14	38	0.915782	4.76069	181	2.30259	10	1	5.94169	-1172.41	-98.9559	-1623.56	0	517	0	517	0	0.111623	0.0263855	0.00596417	0	0.128629	0.0106811	0.257714	0.0609534	0.0197648	0	0	0	0
TCGA-56-8504	LUSC	C2	NA	0.317675	0.65	0.23	2.25403	0.9824	0.2855	0.312	0.7206	1.3146	0.3475	92	47	1.80914	6.2282	86	0.713592	23	35	0.960198	2.72045	17	2.51266	13	0.979613	3.25918	-1385.18	657.582	-1663.01	0	510	0	510	0	0.0755683	0	0	0	0.109916	0.104715	0.337122	0	0.0350856	0.0140873	0.00647387	0.0188611	0.0187724
TCGA-56-A4BY	LUSC	C1	NA	0.201456	0.55	0.2	5.4791	0.3739	0.155	-0.0538	0.5086	0.1483	0.1219	62	50	1.41675	3.69586	151	0.4733	13	34	0.869387	3.18505	39	1.90615	7	0.97957	3.6798	-716.552	218.158	-2015.83	1	543	1	543	0	0.174464	0.00512355	0	0	0	0.0964902	0.208809	0	0.0529658	0.0173364	0	0	0.0239279
TCGA-58-8392	LUSC	C1	NA	0.157673	NA	NA	NA	0.8006	0.276	-0.4324	-0.0944	-1.2995	0.3009	NA	NA	NA	NA	239	0.904633	NA	NA	0.78861	2.98425	44	1.09861	3	1	6.87014	-1884.35	598.783	-2093.06	1	501	1	96	0	0.25837	0	0.0276208	0	0.0677284	0.00674655	0.157314	0.00713955	0.001794	0.0247245	0.00448411	0.00535631	0.0197479
TCGA-58-A46L	LUSC	C1	NA	0.31764	0.42	0.13	4.30635	0.9203	0.232	0.4626	0.9234	-0.2863	0.301	119	41	1.5069	6.11624	256	0.446634	10	57	0.818981	3.62875	84	3.37197	32	0.972945	4.37221	-956.409	593.929	-2152.09	0	1723	0	1723	0	0.0726353	0	0.032075	0	0.0461234	0.123205	0.19144	0	0.0206955	0.011362	0	0.0466024	0.000205239
TCGA-60-2721	LUSC	C2	LUSC.basal	0.0410919	0.39	0.15	7.16891	0.2893	0.068	0.7552	1.6849	0.701	0.4967	74	155	1.47322	4.92963	180	0.431091	10	24	0.867486	4.68283	221	4.39586	91	0.974507	6.26652	-550.257	-50.4565	-1530.61	0	983	0	983	0	0.0628308	0.0108021	0.00589403	0	0	0.0730989	0.222911	0.00191894	0.0263574	0.0392523	8.29e-05	0.00340439	0.00455633
TCGA-60-2725	LUSC	C2	LUSC.secretory	0.44338	0.65	0.27	34.7474	0.6276	0.2085	1.213	1.756	0.8972	0.4976	70	138	1.20538	3.39188	258	0.526425	10	26	0.871378	4.06362	106	3.87796	57	0.959167	6.47899	-559.703	653.852	-1801.89	0	816	0	816	0	0.0866861	0.0127788	0.0138054	0	0.0325368	0.0644133	0.212369	0.00685119	0.00932011	0.050903	0.0251088	0.00290939	0.0213055
TCGA-63-A5MT	LUSC	C2	NA	0.407995	0.61	0.13	11.7676	0.5075	0.1575	0.4785	0.5337	1.7062	0.6124	59	7	1.84779	5.75198	135	0.519163	9	35	0.90137	2.23982	12	0.693147	2	1	5.19533	-165.563	293.137	-1189.59	0	498	1	427	0	0.0948614	0.045234	0	0	0.173918	0.136471	0.268794	0	0.0218178	0.0121007	0.0211448	0.0107719	0.0171137
TCGA-63-A5MV	LUSC	C1	NA	0.527224	0.65	0.53	12.2808	0.0129	0.1225	0.6861	1.493	-0.4289	0.6575	57	68	0.987081	2.90142	124	0.424623	11	41	0.904081	3.90336	75	2.30259	10	1	6.59958	-1621.69	-280.966	-1800.03	0	1100	0	1100	0	0.130072	0.0203257	0.0266872	0	0.101894	0.00630433	0.33651	0	0.0274265	0.0271492	0	0.00458616	0
TCGA-63-A5MW	LUSC	C1	NA	0.129799	0.34	0.3	5.64203	0.8255	0.22	-0.2509	-0.4294	-0.2673	0.7347	260	97	3.64257	11.6621	314	0.661785	17	34	NA	NA	NA	2.07944	8	1	6.6338	-794.95	703.488	-3876.27	0	1639	0	1639	0.0497018	0	0.0233588	0.0375795	0	0.0461013	0.0476019	0.326647	0	0.0325694	0.0317485	0	0.0662831	0
TCGA-66-2734	LUSC	C4	LUSC.basal	0.88587	0.64	0.15	1.03949	0.5499	0.256	0.8744	-0.2054	-0.1383	0.7848	116	129	1.40903	5.72801	62	0.572899	11	11	0.89436	2.53391	17	2.68595	15	0.991837	2.77058	-1143.08	463.184	-829.711	0	1311	0	1311	0	0.0499818	0.0506185	0.031614	0	0.0838273	0.0307133	0.322848	0.0126305	0.007057	0	0.233832	0	0.0441763
TCGA-66-2737	LUSC	C1	NA	0.229292	NA	NA	7.64675	0.6882	0.3135	0.7552	1.0141	0.5291	0.7915	NA	NA	NA	NA	117	0.479969	5	29	0.881063	4.21071	119	3.14473	26	0.965205	5.22017	-275.273	740.625	-2417.62	0	61	0	61	0	0.125153	0	0.0881713	0	0	0.0604534	0.189682	0.00544367	0.0426186	0.019938	0	0	0
TCGA-66-2742	LUSC	C1	LUSC.basal	0.0571358	0.56	0.2	3.35727	0.6372	0.2805	0.4854	0.7796	-0.4233	0.5595	113	59	2.06498	6.01001	148	0.566672	18	21	0.884341	3.80626	74	2.91249	19	0.989151	3.31747	-525.929	511.761	-1202.45	0	641	0	641	0	0.0678157	0.0321104	0.0356559	0	0.0702465	0.0447501	0.15666	0	0.0623114	0.00952376	0.130657	0	0.00203582
TCGA-66-2757	LUSC	C2	LUSC.primitive	0.845046	0.14	0.19	11.1717	1.002	0.404	0.4069	1.0649	0.8482	0.0602	118	185	1.62865	6.25746	213	0.875069	13	29	0.897219	4.47139	146	3.50251	35	0.985139	3.29941	-177.871	606.742	-3055.98	1	1338	1	912	0	0.0229471	0.0190533	0.0117385	0	0	0.092867	0.3238	0	0.00808337	0.0254497	0	0.012771	0.0206855
TCGA-66-2770	LUSC	C1	LUSC.classical	0.239907	0.36	0.8	9.29579	0.7469	0.147	0.6252	1.1546	0.3658	0.5056	88	50	2.35782	5.47351	101	0.514531	8	16	0.889049	4.73674	206	3.31285	37	0.917454	3.29619	-651.945	778.853	-1438.3	0	700	0	700	0	0.0581368	0	0.00702721	0	0.116968	0.0955722	0.22822	0	0.0413646	0.0368788	0	0.0365809	0.0364512
TCGA-66-2777	LUSC	C1	LUSC.secretory	0.0280311	0.7	0.33	9.3063	0.5821	0.2235	0.8961	0.9424	-0.4066	0.4914	43	15	1.47061	3.94011	380	0.638174	23	41	0.91452	2.41347	14	3.09046	23	0.985637	7.20694	-493.471	481.454	904.32	0	61	0	61	0	0.0665627	0.00764123	0.0160879	0	0.230705	0.00666684	0.313896	0.0359984	0.0241885	0.0130996	0.0165382	0	0.0496118
TCGA-66-2781	LUSC	C1	LUSC.basal	0.338517	0.6	0.27	6.79506	0.7766	0.394	0.2655	0.7949	-0.6191	0.4509	55	67	0.927187	3.2592	316	0.809702	19	52	0.913861	5.09217	263	2.95467	20	0.986294	5.85154	-1181.07	602.008	-2688.1	0	121	0	121	0	0.178	0.0442689	0	0	0.0138991	0.00784117	0.0917045	0	0.048944	0.0138503	0.122488	0.0142766	0
TCGA-66-2783	LUSC	C1	LUSC.classical	0.248966	0.43	0.06	6.70237	0.6275	0.288	0.2362	1.0208	0.2098	0.2593	86	65	1.48151	5.65169	418	0.312529	9	32	0.923198	4.96245	216	3.11548	24	0.980309	3.23582	-870.516	397.418	-1387.93	0	759	0	759	0.0655245	0	0	0.0354561	0	0	0.0580472	0.232854	0.0102709	0.0152903	0.0741859	0.000507076	0	0.0665744
TCGA-66-2785	LUSC	C2	LUSC.secretory	0.0512366	0.6	0.03	7.70513	0.5279	0.2665	0.9772	2.1956	1.2256	0.0176	430	119	7.22734	27.5825	207	0.649641	16	34	0.843818	4.1577	138	4.35263	90	0.967293	5.29584	-680.264	44.6591	2303.96	0	60	0	60	0.0221826	0.00689419	0	0	0	3.96e-05	0.111763	0.257462	0.019806	0.00810339	0.00605906	0.0258672	0.024601	0.000894075
TCGA-66-2791	LUSC	C2	LUSC.classical	0.316537	0.55	0.25	26.1525	0.7179	0.301	1.0048	1.8649	0.4415	0.4102	131	50	2.7401	7.91242	198	0.801474	12	50	0.861296	4.37659	161	4.31021	80	0.983611	3.97018	-597.012	682.254	-1214.44	1	153	0	153	0	0.0588098	0	0.0228527	0	0.0416726	0.115447	0.209598	0.0153913	0.0221754	0.00544702	0.00628853	0	0.050192
TCGA-66-2793	LUSC	C1	LUSC.primitive	0.0308044	0.15	0.23	1.23237	0.8788	0.328	-1.0308	-0.7074	-1.6998	-0.1778	148	111	2.221	7.92356	622	0.875934	24	57	0.886509	2.33955	14	0.636514	2	0.918296	2.9416	-2310.43	974.007	-3083.37	1	306	0	306	0.0034765	0.00982723	0.0234286	0	0	0.14496	0.0152094	0.256144	0	0.028364	0	0.0175209	0.0237831	0
TCGA-66-2800	LUSC	C1	LUSC.classical	0.0518244	0.48	0.55	15.2742	0.6953	0.3405	0.8364	0.8181	-0.7892	0.3851	71	15	1.41642	4.58253	347	0.800258	22	46	0.934729	3.84255	61	2.99777	22	0.969824	6.41752	-463.364	391.088	-710.851	0	1492	0	1492	0	0.0734324	0.0225435	0.011499	0	0.0873026	0.0287993	0.343267	0.0172033	0.0163564	0.0375871	0.0348197	0	0.015889
TCGA-77-6843	LUSC	C1	NA	0.229737	0.26	0.19	9.80191	0.2697	0.0495	-0.6516	-0.9278	-1.1625	-0.1135	63	9	1.47365	3.96753	190	0.443905	7	20	NA	NA	NA	1.09861	3	1	4.93823	-1160.69	-51.0921	-2231.54	1	2224	0	2224	0	0.0485796	0.0588397	0.0220043	0	0	0.00706558	0.493294	0.01467	0.0951957	0.00337373	0	0.0134076	0.0182972
TCGA-77-7465	LUSC	C2	NA	0.320533	0.32	0.08	5.30994	0.9468	0.3495	0.7505	1.5271	0.4746	0.1421	144	207	3.0781	10.1607	218	0.888887	15	50	0.917295	4.11741	89	4.00915	63	0.967662	3.85058	-569.034	1297.37	-3387.18	0	990	0	990	0	0.0807045	0	0.00071998	0	0.131124	0.174821	0.155726	0	0.00346396	0	0.002472	0.0389538	0
TCGA-77-A5FZ	LUSC	C3	NA	0.787123	0.54	0	30.6802	-0.4324	-0.175	1.782	3.0223	0.2522	0.4756	1	NA	0	0	67	9.03e-05	0	0	0.88373	4.40416	146	3.94321	54	0.988526	2.54053	471.101	-245.04	273.585	1	3838	0	3838	0.113431	0.0870975	0.00893493	0	0	0.0139129	0.011992	0.203412	0.000952532	0.0159489	0.0412816	0.0180025	0.026658	0
TCGA-77-A5GB	LUSC	C1	NA	0.500552	0.72	0.26	3.20978	0.7925	0.2445	0.3878	1.0671	-0.2089	0.5294	53	4	1.05364	3.0755	57	0.294721	9	23	0.92424	3.40941	40	1.56071	5	0.969724	2.80145	-260.205	786.496	-1454.21	1	937	1	229	0	0.0850888	0	0.0148105	0	0.147996	0.0757178	0.203301	0.106829	0	0	0.00792996	0	0.0565113
TCGA-85-6561	LUSC	C1	LUSC.classical	0.452135	0.6	0.28	17.2618	0.7423	0.1375	0.9547	1.8444	-0.1149	0.8981	102	147	2.26976	6.93897	102	0.673919	10	29	0.883484	5.07668	313	4.42276	88	0.987811	2.63709	-267.809	1018.03	-1108.35	0	1224	0	1224	0	0.0491945	0	0.00959406	0	0.0305751	0.0880173	0.234086	0.00302119	0.0389534	0.0314143	0.0158641	0.00785483	0.0238734
TCGA-85-8071	LUSC	C1	NA	0.0984414	0.14	0.06	18.3675	0.7156	0.056	-0.8717	0.0459	-0.1233	0.323	142	37	3.49408	10.4169	238	0.952709	9	28	0.94763	1.52515	5	1.94591	7	1	3.22471	-1195.47	658.64	-1711.17	0	815	0	815	0	0.0213365	0.0217904	0.0308159	0	0.00551779	0.0558881	0.0788863	0	0.104858	0.0147568	0	0.107555	0.0786423
TCGA-85-8072	LUSC	C1	NA	0.245363	0.58	0.37	22.857	0.8128	0.1665	0.2936	0.9341	-0.1568	0.0819	59	2	1.67015	4.84672	187	0.680311	16	37	0.856996	3.47978	58	2.16396	9	0.984859	4.15252	-916.121	74.0248	121.394	0	932	0	932	0	0.142529	0.0129771	0.0172123	0	0.0827409	0.0416657	0.299086	0	0.0224961	0.00428203	0	0.039473	0
TCGA-85-8350	LUSC	C1	NA	0.317276	0.68	0.24	14.9765	0.4526	0.1535	0.3769	1.1059	-0.2454	0.9051	56	9	2.74705	7.27675	176	0.528401	18	23	0.916655	4.30872	110	2.63906	14	1	5.51913	-1096.37	113.732	-944.233	0	683	0	683	0	0.0683986	0	0.0426236	0	0.0910023	0.0276717	0.274491	0	0.0220201	0.0302883	0	0.0383233	0
TCGA-85-A4CL	LUSC	C1	NA	0.303433	0.35	0.11	29.0362	0.5383	0.2275	0.5369	1.6269	-0.5913	0.1693	102	33	7.27405	19.7094	231	0.621552	8	36	0.811507	3.14151	48	1.90452	18	0.658919	3.62738	-842.15	408.276	-4278.3	1	921	0	921	0	0.0378521	0	0.00809326	0	0.0473216	0.10203	0.138237	0.0683686	0	0.0229731	0	0.0606234	0
TCGA-85-A50Z	LUSC	C1	NA	0.538444	0.64	0.02	7.42988	0.5844	0.2665	0.0412	0.2816	-0.1531	0.1807	143	51	3.47061	10.8351	162	0.383706	6	53	0.937352	2.5384	15	1.33218	4	0.960964	2.87828	-1674.8	136.111	-1754.53	0	493	1	462	0	0.0148717	0.0622709	0	0	0.0263036	0.0295853	0.122526	0	0.117388	0	0.223428	0.157344	0
TCGA-85-A510	LUSC	C2	NA	0.306961	0.45	0.09	20.943	1.0338	0.3945	0.4411	1.3522	0.6256	-0.3721	70	182	1.19111	3.57333	156	0.870283	20	31	0.917504	3.62528	52	3.48094	35	0.97907	5.45153	-268.265	399.895	-3272.98	0	482	1	363	0	0.143746	0	0.00910813	0	0	0.0718285	0.184258	0.0496816	0	0.0215559	0	0.0893909	0
TCGA-94-7033	LUSC	C2	NA	0.358893	0.56	0.01	0.856911	0.6732	0.4735	-0.5954	0.0081	1.1961	-0.0633	58	58	1.04095	3.36778	140	0.34938	6	44	NA	NA	NA	1.60944	5	1	5.17274	-158.846	-142.972	-926.711	0	640	0	640	0	0.191147	0.0934559	0	0	0.0387194	0.0572067	0.0942923	0	0.0432573	0.0193562	0	0.0766842	0
TCGA-98-A53B	LUSC	C1	NA	0.352352	0.64	0.05	10.2304	0.3452	0.1	0.4014	1.0067	0.3776	0.6732	75	124	0.98769	3.97898	246	0.786317	25	47	0.996004	1.09422	3	2.45831	12	0.989297	5.3592	-1068.67	410.691	-2001.39	1	61	0	61	0	0.100189	0	0	0	0.196896	0.0600311	0.265221	0	0.0183782	0.0150708	0	0.0148747	0.0322502
TCGA-NC-A5HH	LUSC	C1	NA	0.183443	0.23	0.07	NA	1.0538	0.403	-0.7201	0.1066	-1.7555	0.1903	157	164	2.76757	9.29542	208	0.99979	7	59	0.938877	1.30156	4	1.74787	6	0.975504	4.92812	-2398.17	872.989	-2653.46	0	37	0	37	0	0.0151655	0	0.0103216	0	0.0388072	0.134787	0.166543	0.0265154	0	0	0	0.0336811	0.00126573
TCGA-NC-A5HT	LUSC	C2	NA	0.0990289	0.27	0.04	NA	0.3536	0.112	-1.4844	-1.0519	0.6651	0.2832	61	17	2.72306	8.57475	168	0.402948	11	48	NA	NA	NA	0	1	NA	3.98602	-961.038	-189.701	-1706.03	0	804	1	203	0.156046	0	0	0	0	0.127124	0.0714591	0.131842	0	0.0560447	0	0	0.0477136	0.00744837
[truncated: 14 more columns]
