# Supplementary material for: A comprehensive meta-analysis of tissue resident memory T cells and their roles in shaping immune microenvironment and patient prognosis in non-small cell lung cancer
Source: Front Immunol. 2024 Jul 8;15:1416751. doi: 10.3389/fimmu.2024.1416751 (PMC11260734; doi:10.3389/fimmu.2024.1416751)
Supplement: Supplementary file 2 [file DataSheet_2.zip › Supplementary_Tables/Table. S3.xlsx]

## Sheet: TRM_NSCLC_signatures
Tissue resident memory T cells cluster-specific maker gene sets.
TRM1_CD8
DUSP4	ARHGAP15	SRRT	TIMP1	NUP98	SRSF2	UBL5	MINOS1	ELP5	GIMAP7	C4orf48	IFITM1	GTF3C1	FLOT1	XAF1	TNFAIP8	HLA-DQA1	SUB1	SESN1	ATG2A	PGK1	SERINC1	FRMD4B	NOP10	METRNL	FLT3LG	MYO1F	ETF1	NUTM2B-AS1	SARAF	GIMAP4	PPP1R18	TMX4	LEPROTL1	LSM5	USP3	ACTR3	GIMAP6	TNFRSF25	NDUFA3	CD83	DNPH1	FKBP2	RORA	OCIAD2	NECAP2	CD247	DBF4	CHMP5	GLIPR2
TRM2_CD8
ARHGAP15	DUSP4	SRSF2	GIMAP7	SRRT	GTF3C1	ELP5	USP3	MINOS1	S100A11	CEMIP2	UBL5	FLOT1	TNFAIP8	PPP1R18	NUP98	TIMP1	GIMAP4	VPS37B	TNFRSF25	STMN1	XAF1	TNFRSF1B	GIMAP6	CKLF	TIFA	SERINC1	LTB	TRG-AS1	GIMAP1	SIRT2	GALNT11	NECAP2	ATG2A	SRGN	LSM5	ETF1	PPP1R16B	NUTM2B-AS1	CREM	FLT3LG	NAB1	CD83	HLA-DQA1	GLIPR2	SARAF	AP3S1	TMX4	PGK1	FKBP2
TRM3_CD8
CD8A	LINC02446	CD8B	KLRC1	XCL1	GZMB	CCL5	KLRD1	ZNF683	SPRY1	LINC01871	ITGA1	LDLRAD4	GABARAPL1	ITGAE	NELL2	LAG3	CTSW	HOPX	AUTS2	CD7	ANKRD28	YBX3	PRF1	RUNX3	CCL4	SRRT	FXYD2	SYTL2	LGALS1	AOAH	GFPT2	MATK	TSC22D3	PTGER2	RGCC	GPR65	CD69	GLUL	GZMH	SLC7A5	ADGRE5	LGALS3	ITM2C	PTGER4	GNLY	IFNG	CAPG	SLA2	ABCB1
TRM4_CD8
KLRC1	LINC02446	XCL1	TYROBP	KLRD1	KIR2DL4	KLRC3	GZMB	XCL2	CTSW	KRT86	KIR3DL1	ZNF683	CCL5	SLA2	PRF1	AOAH	GNLY	KLRC2	HOPX	LITAF	LDLRAD4	LINC01871	CD7	CD8A	MATK	PIK3R1	NCR3	AC068775.1	KIR3DL2	KRT81	SYTL2	ITGAE	KIR2DL1	AUTS2	CRTAM	VCAM1	ITGA1	GABARAPL1	GLUL	HPGD	SLC7A5	ABCB1	KIR2DL3	ZEB2	GPR65	CST7	GPR15	NKG7	GZMH
TRM5_CD8
IL7R	RGCC	LDLRAD4	TSC22D3	IGFBP3	PGK1	ANKRD28	SMIM3	NBL1	CRIP1	CXCR3	AHNAK	IVNS1ABP	PTGER4	GPR183	PRNP	S100A11	GLIPR1	ARL4A	BIK	LGALS3	KLRC1	AUTS2	GFPT2
TRM6_CD8
CXCL13	LINC01871	RBPJ	CTLA4	ALOX5AP	GZMB	PDCD1	TNS3	HLA-DQA1	DUSP4	RGS1	CLECL1	CD7	TSPAN13	ITGAE	HLA-DRB1	HLA-DRA	GZMH	SLC1A4	SAMSN1	GALNT2	KRT86	LINC02446	ADGRG1	CXCR6	NR3C1	ENTPD1	NAB1	SLA2	JAML	SLC7A5	ITGB1	LDLRAD4	HLA-DQB1	HLA-DRB5	AKAP5	ANKRD28	POLR1E	TNFRSF9	CYTOR	ZEB2	SNX9	CHN1	VCAM1	MIR155HG	MYO1E	NBL1	GPR25	HAVCR2	KLRD1
TRM7_CD8
MT1E	MT1X	MT1F	PDCD1	CXCL13	CRIP1	ADGRE5	AC243829.4	S100A6	ADGRG1	GZMH	CD7	GZMB	AKAP5	SLA2	S100A11	CXCR6	DUSP4	HLA-DRB1	YWHAH	EMP3	RBPJ	ITGAE	LGALS1	GZMA	CD8B	APOBEC3G	CYTOR	ITGB1	LAG3	MIR155HG	TXN	MT1G	ITM2C
TRM8_CD8
CCL5	TNFSF9	GZMA	TXNIP	TSC22D1	CCL4L2	CD74	CD52	CCL4	GADD45G	GZMK	IFNG	AC025164.1	ARRDC3	CD27	GBP5	S100A4	SAMD3	SLFN5	TAGAP	TRAC	KIAA1551	GIMAP7	LINC00649	PYHIN1	RCSD1	NABP1	JAML
TRM9_CD8
CCL4L2	CCL4	IFNG	XCL2	TNFSF9	CCL3	FABP5	CXCL13	HMOX1	PRRG4	MS4A6A	HLA-DPA1	LINC01480	CCL5	H3F3B	CD200	ACTRT3	HLA-DQA1	NKG7	GZMA	CCL3L1	VCAM1	HLA-DRA	FTL	CDKN2C	XCL1	TSC22D1	EDARADD	DYNLL1	LYST	CD27	HLA-DRB1	CD74	TAGAP	FAM3C	GEM	TNFSF4	VSIR	PPP1R2	HLA-DPB1	HMGB2	SRSF7	TNFRSF9	CLEC2B	BPGM	GBP5	CRTAM	MIR155HG	IL2	GZMH
TRM10_CD8
KLRC3	KIR3DL2	XCL1	LINC02446	XCL2	KIR2DL3	KIR3DL1	KRT86	KLRC2	KLRD1	AC068775.1	ZNF683	SPRY2	CD7	GPR25	PIK3R1	PABPC1	LDLRAD4	GLUL	PGK1	LINC01871	KLRC1	ATP8B4	KIR2DL4	SLA2	TGFB1	PRF1	GNLY	LITAF	HOPX	GZMB	FAM177A1	TBX21	DDIT4	IFITM2	SLC7A5	ANKRD28	CRIP1	VPS37B	IKZF2	PDE4A	ZEB2	TYROBP	PIK3AP1	NCR3
TRM11
FOS	TNFAIP3	JUNB	ZFP36	FOSB	TSC22D3	KLF6	IL7R	ANXA1	RGCC	VIM	NFKBIA	GPR183	FTH1	ZFP36L2	CD69	IER2	CXCR4	REL	RORA	BTG2	MYADM	ANKRD28	MCL1	PNRC1	TUBA1A	CD44	YPEL5	PTGER4	IFITM2	SELK	S100A10	PABPC1	LMNA	LEPROTL1	SAT1	TOB1	FUS	ODF2L	IDS	DDX3X	SYTL3	RP11-138A9.2	FAM46C	CRIP1	ELF1	AHNAK	HIST1H4C	SDCBP	RPLP0
TRM12
CREM	SAMSN1	SRGN	SRSF5	BIRC3	PHLDA1	STAT3	ETS1	ETV1	NEAT1	KRT86	AKAP5	HLA-DQA1	CXCL13	CHN1	TNIP3	TIGIT	LYST	CTSW	HAVCR2	AMICA1	ALOX5AP	SIRPG	HLA-DRA	CD74	SRGAP3	HLA-DPA1	RBPJ	NKG7	HLA-DPB1	ENTPD1	HLA-DRB1	GZMA	RGS1	CLEC2B	RNF19A	KRT81	TNS3	MAST4	LAYN	TNFRSF18	VCAM1	AHI1	ACP5	TNFRSF9	RAB27A	SLA	ITGAE	CRTAM	CTLA4
TRM13
AC092580.4	ANKRD28	GZMB	CD63	RBPJ	CXCL13	KLRD1	KLRB1	ENTPD1	IFNG	CD7	AC002331.1	SPRY1	ZNF683	RP11-291B21.2	ALOX5AP	CCL3	GNLY	SRGAP3	ID2	RGS2	ITGA1	S100A4	ITGAE	CTLA4	KLRC1	AMICA1	HSPB1	HOPX	CAPG	HAVCR2	PHLDA1	CTSD	TPI1	SAMSN1	PAG1	RORA	CKLF	CHN1	KRT86	PRELID1	LSP1	IVNS1ABP	ABCB1	ACP5	GALNT2	PABPC1	GOLIM4	DAPK2	AKAP5
TRM14
EGR2	HMGA1	CCL3	EGR1	AGPAT9	LINC00152	PHLDA1	CDKN1A	HSP90AB1	FOS	GARS	ACTB	MIR4435-2HG	CD69	CLIC1	INSIG1	KLF10	MIR155HG	SLC27A2	CSGALNACT2	FASLG	BTG2	SLC1A5	APOBEC3C	PLAUR	VIM	ETHE1	EGR4	SYNJ2	NDFIP2	IER2	TNF	IFNG	LRRC8C	NR4A1	DUSP5	MT2A	TM9SF3	GZMB	WDR1	EIF4E	EIF1	MSC	PSME4	TUBA1C	RGS1	CD44	MTHFD2	CLDND1	ACTG1
TRM15
GSG2	MYO7A	LAYN	KRT86	STMN1	ENTPD1	KLRC2	TOX	TNS3	SRGAP3	CLNK	AFAP1L2	AKAP5	CXCL13	HAVCR2	KIR2DL4	CHRM3-AS2	TNFRSF9	RRM2	CD109	DBH-AS1	SIRPG	CCL3	KIF2C	CTLA4	IFITM10	GEM	RAD51AP1	KIFC1	NUSAP1	AURKA	VDR	KIAA0101	ZC3H12C	ZBED2	LILRP2	FANCI	TNFSF4	ASB2	CAMK1	ANKS1B	SUOX	KCNK5	KIF14	SYNGR3	C1orf106	CCNA2	CCRL2	GINS1	TK1
TRM16
ITGAE	S1PR5	GSG2	GZMB	S1PR1	MYO7A	FOS	GPR25	PLAC8	LAYN	KRT86	STMN1	PDCD1	RBPJ	TCF7	KLRG1	ENTPD1	ZNF683	SPRY1	CCR7	KLRC2	FCGR3A	ALOX5AP	TOX	TNS3	SRGAP3	CCDC109B	CLNK	AFAP1L2	SELL	GZMK	IL7R	KLRC1	GOLIM4	CXCL13	AKAP5	HAVCR2	RASSF3	KIR2DL4	CD63	PHLDA1	CHRM3-AS2	ATP8B4	TNFRSF9	CSF1	FGR	RAB27A	FLOT1	PLEK	KLF3
TRM17
2900026A02RIK	AA467197	ABCB1B	ADAM19	ATF3	B4GALNT4	BAG3	BHLHE40	BTG2	BTG3	CCL4	CD244	CD69	CDH1	CHD7	CHN2	CISH	COQ10B	CPD	CREM	CTLA4	DENND4A	DGAT1	DNAJA1	DNAJA4	DNAJB1	DNAJB4	DNAJB6	DUSP1	DUSP4	DUSP6	EGR1	EHD1	ELL2	FASL	FBXO30	FGL2	FMNL3	FOS	FOSL2	GABARAPL1	GADD45B	GEM	GLRX	GPR171	GPR56	GZMB	H3F3B	HAVCR2	HIP1
TRM18
ADAM12	AHRR	AK4	ARSB	BATF	BCAS1	C10orf128	CCDC65	CCL20	CCR6	CD101	CEP112	CERK	CHN1	CTSH	GUCD1	HIPK2	HLF	IL22	ITGAE	KLRB1	LOC101927237	LSMEM1	MAST4	MCAM	NEDD4L	NR1D1	NTRK2	PRDM1	PTPN13	RAB11FIP5	RANBP9	RNF144B	RNF25	RORA-AS1	RORC	RUNX2	SOCS2	SOX4	SRGAP3	SRP14-AS1	TOB1	TRIM45	TTC39C	TWIST1	TXLNA	ZNF395	ZNRF1	ADRB2	APMAP
TRM19
ITGAE	S1PR5	CX3CR1	S1PR1	PRSS23	FCRL3	FGFBP2	LINC00987	ADGRG1	ZNF683	LDLRAD4	PLEK	LIMD2	MIR4461	KLRAP1	PDGFD	C1orf21	FCGR3A	SPRY1	ABCC9	OPHN1	LGR6	SNTB2	PLAC8	LOC102724699	FEZ1	KLRG1	GPR155	RNF130	SELL	KLF3	KLRC1	MTRNR2L2	ZNF365	PREX1	MTRNR2L8	ARHGEF26-AS1	JUNB	ITGA1	PHLDA1	RAP1GAP2	A2M	LGALS3	PLP2	CLDN11	KIAA1551	PLEKHG3	ITGB2	ADAM19	MIR6723
TRM20
ITGAE	GSG2	MYO7A	GPR25	KRT86	SPRY1	CLNK	SRGAP3	ATP8B4	AFAP1L2	KLRC1	ETV1	GOLIM4	DOCK5	ZNF683	CTLA4	DAPK2	CHN1	PHLDA1	SARDH	ARHGAP11A	KIF5C	TMIGD2	DFNB31	KIAA0101	UAP1L1	RBPJ	C15orf53	PDCD1	MIR155HG	INPP5F	PTMS	TMEM200A	PGLYRP2	MKI67	ATP10D	AHI1	XCL1	XYLT1	SLC27A2	IVNS1ABP	CXCR6	ATL2	CD226	AMICA1	ITGA1	PDE4A	CAPG	ACSL4	ADAM19
[truncated: 5,000 more columns]
