# Supplementary material for: A comprehensive meta-analysis of tissue resident memory T cells and their roles in shaping immune microenvironment and patient prognosis in non-small cell lung cancer
Source: Front Immunol. 2024 Jul 8;15:1416751. doi: 10.3389/fimmu.2024.1416751 (PMC11260734; doi:10.3389/fimmu.2024.1416751)
Supplement: Supplementary file 2 [file DataSheet_2.zip › Supplementary_Tables/Table. S4.xlsx]

## Sheet: Sheet1
Institution Shipping Address Customer Name Phone Number Email Address
1
Terasaki Institute
21100 Erwin St Los Angeles CA 91367 United States Chongming Jiang 310.479.6101x305 chongming.jiang@terasaki.org
Institution Shipping Address Customer Name Phone Number Email Address

## Sheet: Sheet2
Supplemental Table. Immune checkpoint and stimulate genes in this study.
IGSF11
VTCN1
CD276
PVR
SIRPA
BTNL9
BTN2A1
TNFSF9
TNFRSF14
CEACAM1
BTN2A2
KIR3DL3
TNFSF18
BTNL3
CD47
TNFSF4
TDO2
CD160
KIR2DL1
KIR2DS4
CD70
ICOSLG
TNFRSF4
KIR3DL1
CD209
BTN3A1
KIR2DL3
CTLA4
CD40
KIR3DL2
C10orf54
ADORA2A
CD274
TNFRSF18
TNFSF14
LGALS9
CD226
SIGLEC7
KIR2DL4
CD40LG
CYBB
PDCD1LG2
CD80
IDO1
TNFRSF9
CD96
BTLA
ICOS
HAVCR2
CD86
SELPLG
LAG3
PDCD1
CD27
TIGIT
