# Supplementary material for: A comprehensive meta-analysis of tissue resident memory T cells and their roles in shaping immune microenvironment and patient prognosis in non-small cell lung cancer
Source: Front Immunol. 2024 Jul 8;15:1416751. doi: 10.3389/fimmu.2024.1416751 (PMC11260734; doi:10.3389/fimmu.2024.1416751)
Supplement: Supplementary file 2 [file DataSheet_2.zip › Supplementary_Tables/Table. S5.xlsx]

## Sheet: TCGA-SKCM_lasso_coef_use01
The βi values for all the 18 genes
Gene	Coefficient
ABAT	-0.211975
AHSA1	0.536677
BTN2A2	-0.00304884
CCL20	0.0208147
CD109	0.47248
CD200R1	-0.0321079
CD70	0.026328
CLEC17A	-0.0359688
FST	0.0998363
FUT4	0.641058
GNG7	-0.159697
HSPA4	0.11313
HVCN1	-0.256618
KIR2DL1	-0.196566
LTK	-0.0419693
NEFL	0.0177221
RDX	0.166334
SIK1	0.00357878
