# Supplementary material for: A comprehensive meta-analysis of tissue resident memory T cells and their roles in shaping immune microenvironment and patient prognosis in non-small cell lung cancer
Source: Front Immunol. 2024 Jul 8;15:1416751. doi: 10.3389/fimmu.2024.1416751 (PMC11260734; doi:10.3389/fimmu.2024.1416751)
Supplement: Supplementary file 2 [file DataSheet_2.zip › Supplementary_Tables/Table.S2.xlsx]

## Sheet: TRM8_CD8
Supplementary table 5.1. Complete list of differential gene expression and percentages of the TRM8_CD8
Gene	Cluster ID name	Average log fold-change	p-value	Adjusted p-valuea	% of cells expressing gene
CCL5	TRM(IV)	0.508956	0	0	0.984
TNFSF9	TRM(IV)	0.421404	1.05537e-297	2.11075e-294	0.851
GZMA	TRM(IV)	0.596139	9.16431e-171	1.83286e-167	0.801
TXNIP	TRM(IV)	0.690919	1.69508e-137	3.39016e-134	0.86
TSC22D1	TRM(IV)	0.309984	4.86694e-135	9.73388e-132	0.747
CCL4L2	TRM(IV)	0.274837	5.75458e-108	1.15092e-104	0.875
CD74	TRM(IV)	0.298787	1.38774e-99	2.77549e-96	0.944
CD52	TRM(IV)	0.352503	2.43744e-97	4.87488e-94	0.855
CCL4	TRM(IV)	0.410198	1.973e-85	3.94599e-82	0.874
GADD45G	TRM(IV)	0.387089	2.34399e-34	4.68797e-31	0.742
GZMK	TRM(IV)	0.3595	1.37627e-33	2.75255e-30	0.907
IFNG	TRM(IV)	0.545671	9.20723e-32	1.84145e-28	0.753
AC025164.1	TRM(IV)	0.25958	1.16739e-28	2.33479e-25	0.505
ARRDC3	TRM(IV)	0.283359	1.25221e-27	2.50441e-24	0.767
CD27	TRM(IV)	0.306575	1.82717e-23	3.65433e-20	0.779
GBP5	TRM(IV)	0.397131	3.07552e-20	6.15103e-17	0.665
S100A4	TRM(IV)	0.254172	2.29651e-14	4.59301e-11	0.772
SAMD3	TRM(IV)	0.300189	1.45523e-12	2.91045e-09	0.679
SLFN5	TRM(IV)	0.265838	4.33567e-09	8.67134e-06	0.421
TAGAP	TRM(IV)	0.276716	1.13904e-08	2.27808e-05	0.709
TRAC	TRM(IV)	0.319942	9.01792e-08	0.000180358	0.516
KIAA1551	TRM(IV)	0.397626	1.03684e-07	0.000207368	0.722
GIMAP7	TRM(IV)	0.424481	1.36953e-07	0.000273906	0.539
LINC00649	TRM(IV)	0.250306	7.74924e-07	0.00154985	0.488
PYHIN1	TRM(IV)	0.317252	9.7207e-07	0.00194414	0.65
RCSD1	TRM(IV)	0.36512	3.84001e-06	0.00768003	0.437
NABP1	TRM(IV)	0.269431	1.81556e-05	0.0363113	0.653
JAML	TRM(IV)	0.276005	2.20917e-05	0.0441833	0.708

## Sheet: TRM9_CD8
Supplementary table 5.2. Complete list of differential gene expression and percentages of the TRM9_CD8
Gene	Cluster ID name	Average log fold-change	p-value	Adjusted p-valuea	% of cells expressing gene
CCL4L2	TRM(V)	1.98811	0	0	0.878
CCL4	TRM(V)	1.59349	0	0	0.943
IFNG	TRM(V)	1.45334	0	0	0.834
XCL2	TRM(V)	1.39127	0	0	0.839
TNFSF9	TRM(V)	1.23364	0	0	0.837
CCL3	TRM(V)	1.19585	0	0	0.731
FABP5	TRM(V)	1.02093	0	0	0.912
CXCL13	TRM(V)	0.806839	0	0	0.95
HMOX1	TRM(V)	0.803799	0	0	0.79
PRRG4	TRM(V)	0.778457	0	0	0.819
MS4A6A	TRM(V)	0.72539	0	0	0.816
HLA-DPA1	TRM(V)	0.574794	0	0	0.926
LINC01480	TRM(V)	0.513034	0	0	0.759
CCL5	TRM(V)	0.507916	0	0	0.996
H3F3B	TRM(V)	0.493672	0	0	0.996
CD200	TRM(V)	0.284371	0	0	0.761
ACTRT3	TRM(V)	0.271757	0	0	0.69
HLA-DQA1	TRM(V)	0.446395	3.85652e-285	7.71303e-282	0.929
NKG7	TRM(V)	0.455154	8.83938e-253	1.76788e-249	0.921
GZMA	TRM(V)	0.488505	1.95998e-243	3.91997e-240	0.851
CCL3L1	TRM(V)	0.840358	1.03946e-241	2.07892e-238	0.657
VCAM1	TRM(V)	0.714168	5.51195e-233	1.10239e-229	0.796
HLA-DRA	TRM(V)	0.425693	7.64846e-223	1.52969e-219	0.878
FTL	TRM(V)	0.466846	2.10403e-219	4.20805e-216	0.988
CDKN2C	TRM(V)	0.512986	6.73812e-217	1.34762e-213	0.72
XCL1	TRM(V)	1.01458	1.11382e-199	2.22764e-196	0.679
TSC22D1	TRM(V)	0.828979	1.81238e-195	3.62477e-192	0.719
EDARADD	TRM(V)	0.560802	3.46902e-189	6.93804e-186	0.712
DYNLL1	TRM(V)	0.506321	4.90717e-181	9.81433e-178	0.869
LYST	TRM(V)	0.449199	5.45482e-177	1.09096e-173	0.869
CD27	TRM(V)	0.50689	1.61588e-173	3.23176e-170	0.818
HLA-DRB1	TRM(V)	0.301794	1.81978e-169	3.63955e-166	0.927
CD74	TRM(V)	0.289486	2.80867e-169	5.61733e-166	0.969
TAGAP	TRM(V)	0.521707	2.49623e-163	4.99247e-160	0.797
FAM3C	TRM(V)	0.663436	1.01922e-161	2.03843e-158	0.769
GEM	TRM(V)	0.668562	3.48969e-160	6.97939e-157	0.714
TNFSF4	TRM(V)	0.250065	8.0189e-156	1.60378e-152	0.722
VSIR	TRM(V)	0.503285	6.66986e-151	1.33397e-147	0.856
PPP1R2	TRM(V)	0.475805	4.4236e-149	8.8472e-146	0.918
HLA-DPB1	TRM(V)	0.385352	3.55211e-137	7.10422e-134	0.857
HMGB2	TRM(V)	0.375917	6.1186e-129	1.22372e-125	0.954
SRSF7	TRM(V)	0.373122	3.14597e-127	6.29194e-124	0.948
TNFRSF9	TRM(V)	0.475284	1.25084e-123	2.50169e-120	0.843
CLEC2B	TRM(V)	0.51006	1.59452e-119	3.18904e-116	0.874
BPGM	TRM(V)	0.495547	1.01978e-110	2.03955e-107	0.757
GBP5	TRM(V)	0.502443	4.93319e-110	9.86637e-107	0.7
CRTAM	TRM(V)	0.603449	5.97401e-109	1.1948e-105	0.727
MIR155HG	TRM(V)	0.506572	2.29179e-105	4.58359e-102	0.731
IL2	TRM(V)	0.447663	5.65912e-100	1.13182e-96	0.644
GZMH	TRM(V)	0.314558	2.81591e-98	5.63182e-95	0.791
LRRN3	TRM(V)	0.294973	6.68784e-98	1.33757e-94	0.659
KCNK5	TRM(V)	0.337447	5.43049e-96	1.0861e-92	0.678
HAVCR2	TRM(V)	0.335182	5.3761e-90	1.07522e-86	0.757
DUSP4	TRM(V)	0.324786	5.58994e-90	1.11799e-86	0.943
CDC42EP3	TRM(V)	0.479214	7.58169e-90	1.51634e-86	0.721
TXNIP	TRM(V)	0.500271	1.32054e-87	2.64108e-84	0.886
RASL11A	TRM(V)	0.340286	2.11335e-81	4.2267e-78	0.642
NKRF	TRM(V)	0.441833	3.34677e-79	6.69355e-76	0.68
PTTG1	TRM(V)	0.525167	9.35521e-74	1.87104e-70	0.683
LGALS1	TRM(V)	0.418118	1.04362e-73	2.08724e-70	0.763
ARRDC3	TRM(V)	0.326331	4.86999e-73	9.73998e-70	0.737
ULBP2	TRM(V)	0.311152	9.95974e-73	1.99195e-69	0.654
CGAS	TRM(V)	0.482527	4.66369e-72	9.32737e-69	0.627
HLA-DQB1	TRM(V)	0.315026	2.36988e-71	4.73977e-68	0.812
ICOS	TRM(V)	0.382907	7.43957e-70	1.48791e-66	0.816
SDCBP	TRM(V)	0.331893	1.90673e-69	3.81345e-66	0.865
TP53INP1	TRM(V)	0.30598	1.92571e-68	3.85143e-65	0.741
CARD16	TRM(V)	0.444625	4.03988e-66	8.07976e-63	0.773
AC243829.4	TRM(V)	0.33135	2.21557e-65	4.43114e-62	0.735
CTNNAL1	TRM(V)	0.475994	4.92456e-64	9.84912e-61	0.8
NFKBIE	TRM(V)	0.411517	1.65594e-63	3.31187e-60	0.645
MIR181A1HG	TRM(V)	0.323168	3.28295e-63	6.56591e-60	0.67
NMB	TRM(V)	0.454142	3.28913e-59	6.57826e-56	0.743
HLA-DRB5	TRM(V)	0.291452	8.14512e-59	1.62902e-55	0.801
PYHIN1	TRM(V)	0.333958	2.31745e-51	4.63491e-48	0.651
SMC4	TRM(V)	0.417104	2.13043e-50	4.26085e-47	0.699
CENPF	TRM(V)	0.288709	2.49229e-48	4.98457e-45	0.655
CITED2	TRM(V)	0.475764	2.81927e-47	5.63853e-44	0.748
RASGEF1B	TRM(V)	0.411964	7.43069e-47	1.48614e-43	0.703
PLIN2	TRM(V)	0.571784	2.43047e-46	4.86093e-43	0.784
THEMIS	TRM(V)	0.288596	3.90615e-46	7.81231e-43	0.612
SLAMF7	TRM(V)	0.294346	4.02068e-42	8.04136e-39	0.575
CD200R1	TRM(V)	0.267277	6.94534e-40	1.38907e-36	0.7
IPCEF1	TRM(V)	0.310817	1.27944e-39	2.55888e-36	0.782
CTSC	TRM(V)	0.378236	3.81912e-36	7.63823e-33	0.661
PRDM1	TRM(V)	0.314876	6.01584e-36	1.20317e-32	0.778
FOXN2	TRM(V)	0.265168	8.7934e-36	1.75868e-32	0.669
CD70	TRM(V)	0.401802	2.2588e-34	4.5176e-31	0.649
GBP3	TRM(V)	0.28106	1.05912e-33	2.11825e-30	0.624
RGS1	TRM(V)	0.365346	2.20502e-32	4.41004e-29	0.864
GLA	TRM(V)	0.482389	4.75814e-32	9.51629e-29	0.711
TIFA	TRM(V)	0.371417	2.88794e-30	5.77589e-27	0.589
EOMES	TRM(V)	0.257877	3.26328e-26	6.52655e-23	0.705
TOX	TRM(V)	0.278877	3.75629e-26	7.51258e-23	0.67
SLF1	TRM(V)	0.321771	2.52908e-25	5.05815e-22	0.588
TNFSF14	TRM(V)	0.326254	4.72482e-20	9.44963e-17	0.601
TNFAIP8	TRM(V)	0.321474	9.10641e-19	1.82128e-15	0.714
FASLG	TRM(V)	0.404907	5.96691e-17	1.19338e-13	0.605
PECAM1	TRM(V)	0.289441	6.43464e-16	1.28693e-12	0.603
BCL2A1	TRM(V)	0.296204	6.87078e-15	1.37416e-11	0.598
AC243960.1	TRM(V)	0.278857	2.5446e-14	5.08921e-11	0.697
DDAH2	TRM(V)	0.266565	1.44572e-09	2.89145e-06	0.602
IL10	TRM(V)	0.260088	1.79037e-09	3.58075e-06	0.472
MBNL2	TRM(V)	0.278584	6.90238e-08	0.000138048	0.624
NAF1	TRM(V)	0.258284	1.7801e-07	0.000356019	0.655

## Sheet: TRM12
Supplementary table 5.3. Complete list of differential gene expression and percentages of the TRM12
Gene	Cluster ID name	Minimun log2 fold change	Minimun P adj	% of cells expressing gene
CREM	TRM(2)	0.164111	0.000637878	44.9%
SAMSN1	TRM(2)	0.249849	4.40395e-06	70.5%
SRGN	TRM(2)	0.03743	1.30588e-06	84.3%
SRSF5	TRM(2)	0.0359952	1.90087e-07	69.1%
BIRC3	TRM(2)	0.41089	0.000244594	35.6%
PHLDA1	TRM(2)	1.46084	9.04292e-14	43.5%
STAT3	TRM(2)	1.21031	2.48356e-14	44.6%
ETS1	TRM(2)	1.22833	3.30603e-19	79%
ETV1	TRM(2)	0.477436	0.00141142	12.4%
NEAT1	TRM(2)	1.10874	2.70244e-05	84.3%
KRT86	TRM(2)	1.99159	3.57724e-28	30.8%
AKAP5	TRM(2)	0.737927	0.000495119	22.9%
HLA-DQA1	TRM(2)	0.973185	1.20708e-07	29%
CXCL13	TRM(2)	3.12658	7.61939e-40	54.8%
CHN1	TRM(2)	1.8586	3.28085e-21	31.9%
TNIP3	TRM(2)	0.969113	3.42189e-05	31.2%
TIGIT	TRM(2)	1.79008	8.58535e-14	47.6%
LYST	TRM(2)	1.19793	1.94914e-05	33.1%
CTSW	TRM(2)	1.43001	3.97841e-07	70.5%
HAVCR2	TRM(2)	1.56927	4.8552e-12	40%
AMICA1	TRM(2)	1.5571	2.9288e-06	58.9%
ALOX5AP	TRM(2)	1.18154	0.003772	71.6%
SIRPG	TRM(2)	0.960381	2.45194e-05	30.2%
HLA-DRA	TRM(2)	1.70053	1.26639e-10	51.1%
CD74	TRM(2)	1.49344	2.48146e-06	64.3%
SRGAP3	TRM(2)	1.3773	4.11916e-08	40.9%
HLA-DPA1	TRM(2)	1.10564	0.00394677	51.1%
RBPJ	TRM(2)	3.43007	6.85829e-37	75.5%
NKG7	TRM(2)	0.615222	0.00490394	83.8%
HLA-DPB1	TRM(2)	1.17285	0.00399397	57%
ENTPD1	TRM(2)	2.23769	5.10073e-18	52.7%
HLA-DRB1	TRM(2)	1.867	9.6051e-10	63.1%
GZMA	TRM(2)	0.717131	0.00361945	83.4%
RGS1	TRM(2)	2.73141	5.89527e-76	93.3%
CLEC2B	TRM(2)	0.557074	0.000244272	68%
RNF19A	TRM(2)	1.53494	6.00859e-20	60.9%
KRT81	TRM(2)	0.376159	0.00305228	7.9%
TNS3	TRM(2)	0.347046	0.0037983	10.4%
MAST4	TRM(2)	0.599971	0.000913076	15.7%
LAYN	TRM(2)	0.858924	9.39178e-10	18.8%
TNFRSF18	TRM(2)	0.651261	2.90795e-05	17.4%
VCAM1	TRM(2)	0.892616	1.35909e-07	18.5%
AHI1	TRM(2)	0.809033	4.53029e-05	21%
ACP5	TRM(2)	0.699717	0.00381038	23.5%
TNFRSF9	TRM(2)	1.01091	2.37728e-09	25.8%
RAB27A	TRM(2)	0.863443	0.0094675	40.9%
SLA	TRM(2)	1.0087	0.00723064	56.6%
ITGAE	TRM(2)	1.40449	1.16436e-06	49.8%
CRTAM	TRM(2)	1.27368	5.21986e-08	36.3%
CTLA4	TRM(2)	3.63496	8.96433e-54	59.6%
CCL3	TRM(2)	2.18645	1.82835e-14	51.3%
IFNG	TRM(2)	1.92626	6.98634e-09	74.2%
CYSLTR1	TRM(2)	0.269817	0.00348366	5.5%
HLA-A	TRM(2)	0.222076	0.000575743	95.7%
RGS13	TRM(2)	0.345333	4.11576e-08	6%
IL26	TRM(2)	0.335981	1.41146e-05	8.7%
IL17A	TRM(2)	0.387445	2.96446e-07	6.5%
MYO1E	TRM(2)	0.356887	0.000787688	7.9%
TNFSF4	TRM(2)	0.310849	0.000906747	9.4%
AFAP1L2	TRM(2)	0.40412	3.55369e-05	12.1%
AGFG1	TRM(2)	0.425946	0.000146563	12.5%
CSGALNACT1	TRM(2)	0.385809	0.000268602	9.7%
CBLB	TRM(2)	0.581797	3.41639e-05	29%
PDCD1	TRM(2)	0.526289	0.00836407	19.2%
CLECL1	TRM(2)	0.762149	2.5171e-05	19.2%
ARID5B	TRM(2)	0.794916	4.13474e-07	33.7%
ARL3	TRM(2)	0.509782	0.00541223	18.5%
SNX9	TRM(2)	0.768489	4.91922e-09	17.7%
NR3C1	TRM(2)	0.874461	1.49944e-06	41.5%
PRDM1	TRM(2)	0.882752	5.23123e-12	38.6%
ICOS	TRM(2)	0.886044	3.02244e-06	30.3%
MIR155HG	TRM(2)	0.693045	1.47917e-06	15.1%
CD7	TRM(2)	0.916916	1.79246e-10	73.6%
PTPN22	TRM(2)	0.968243	2.33215e-09	57.6%
CALR	TRM(2)	0.982687	0.00999993	47.2%
ID2	TRM(2)	0.875842	3.76971e-05	84.5%
PRF1	TRM(2)	1.04852	0.00226314	47.9%
TOX	TRM(2)	0.769198	6.37316e-05	21.9%
GZMB	TRM(2)	1.22194	1.34334e-06	76.5%
ZEB2	TRM(2)	1.24962	1.85514e-10	35.1%
PAG1	TRM(2)	1.04019	2.51908e-05	35.7%
KLRD1	TRM(2)	1.22128	5.79106e-06	55.2%
CLEC2D	TRM(2)	1.42599	1.84319e-16	49.9%
HLA-DRB5	TRM(2)	1.09855	1.73985e-06	36.8%
ITM2A	TRM(2)	1.68169	6.71199e-10	52.1%
DUSP4	TRM(2)	3.57584	1.69651e-46	66.4%
